# Supplementary material for: Assessing the impacts of various factors on circular RNA reliability
Source: Life Sci Alliance. 2023 Feb 27;6(5):e202201793. doi: 10.26508/lsa.202201793 (PMC9971162; doi:10.26508/lsa.202201793)
Supplement: Supplementary file 1 [file LSA-2022-01793_TableS1.xlsx]

## Sheet: Supplemnetal Table S1
circRNA_id	host_gene symbol (based on Ensembl v.100)	host_gene (based on circAtlas 2.0)	detected tools	with a colinear explanation (Yes: 1; No: 0)	with multiple_hits (Yes: 1; No: 0)	ambiguous alignment (Yes: 1; No: 0)
1:633567|634095(-)		RP5-857K21	CIRI2	1	0	1
1:732017|810170(-)		RP5-857K21	CIRI2	0	1	1
1:914824|733251(+)		RP11-54O7	CIRI2	1	0	1
1:746695|749381(-)		RP5-857K21	CIRI2,DCC	1	0	1
1:764723|810170(-)		RP5-857K21	CIRI2,DCC	0	1	1
1:766329|766751(-)		RP5-857K21	CIRI2	1	0	1
1:791789|810170(-)		RP5-857K21	CIRI2	0	1	1
1:791807|810170(-)		RP5-857K21	CIRI2	0	1	1
1:793332|793639(-)		RP5-857K21	CIRI2,DCC	0	1	1
1:805799|810141(-)		RP11-206L10	CIRI2	0	1	1
1:805799|810170(-)	AL669831.4	RP11-206L10	CIRI2,DCC	0	1	1
1:808574|810170(-)	AL669831.4	RP11-206L10	CIRI2,DCC	0	1	1
1:817525|818198(-)		FAM87B	CIRI2	0	1	1
1:826701|826849(-)		LINC00115	CIRI2	0	0	0
1:829045|852056(-)		LINC01128	CIRI2	1	0	1
1:848354|847654(+)		LINC01128	CIRI2,DCC	0	0	0
1:855121|847654(+)	LINC01128	LINC01128	CIRI2,DCC	0	0	0
1:855136|847654(+)	LINC01128	LINC01128	CIRI2,DCC	0	0	0
1:855121|851927(+)	LINC01128	LINC01128	CIRI2,DCC	0	0	0
1:855136|851927(+)	LINC01128	LINC01128	CIRI2,DCC	0	0	0
1:854576|854761(-)		LINC01128	CIRI2	0	1	1
1:856252|856560(-)		LINC01128	CIRI2	0	1	1
1:865499|856449(+)		LINC01128	CIRI2	0	0	0
1:907494|908050(-)		RP11-54O7	CIRI2	0	0	0
1:915817|915319(+)		RP11-54O7	CIRI2	0	0	0
1:915949|915319(+)		RP11-54O7	CIRI2,DCC	0	0	0
1:921560|920928(+)		RP11-54O7	CIRI2,DCC	0	0	0
1:922819|922304(+)			CIRI2	0	0	0
1:924678|926003(-)		SAMD11	CIRI2,DCC	0	0	0
1:931089|925922(+)	SAMD11	SAMD11	find_circ,CIRI2,CIRCexplorer2	0	0	0
1:939412|925922(+)	SAMD11	SAMD11	find_circ,CIRI2,CIRCexplorer2	0	0	0
1:939460|925922(+)	SAMD11	SAMD11	CIRI2	0	0	0
1:939412|930155(+)	SAMD11	SAMD11	find_circ,CIRI2,DCC,CIRCexplorer2	0	0	0
1:939460|930155(+)	SAMD11	SAMD11	find_circ,CIRI2,DCC,CIRCexplorer2	0	0	0
1:941306|930155(+)	SAMD11	SAMD11	find_circ,CIRI2,DCC,CIRCexplorer2	0	0	0
1:932408|933078(-)		SAMD11	CIRI2	0	0	0
1:939412|935772(+)	SAMD11	SAMD11	find_circ,CIRI2,DCC,CIRCexplorer2	0	0	0
1:939460|935772(+)	SAMD11	SAMD11	find_circ,CIRI2,DCC,CIRCexplorer2	0	0	0
1:939412|935776(+)		SAMD11	CIRI2,DCC	0	0	0
1:935824|942228(-)		SAMD11	CIRI2	0	0	0
1:945057|945653(-)	NOC2L	NOC2L	find_circ,CIRI2,CIRCexplorer2	0	1	1
1:951127|952600(-)	NOC2L	NOC2L	CIRI2,DCC	0	1	1
1:954004|956176(-)		NOC2L	CIRI2,DCC	0	0	0
1:955923|957025(-)	NOC2L	NOC2L	find_circ,CIRI2,DCC,CIRCexplorer2	0	0	0
1:955923|957273(-)	NOC2L	NOC2L	find_circ,CIRI2,CIRCexplorer2,DCC	0	0	0
1:956095|957025(-)	NOC2L	NOC2L	find_circ,CIRI2,CIRCexplorer2,DCC	0	1	1
1:962047|961826(+)	KLHL17	KLHL17	find_circ,CIRI2,DCC,CIRCexplorer2	0	0	0
1:973726|973514(+)		PLEKHN1	CIRI2	0	0	0
1:975442|975936(-)		PERM1	CIRI2,DCC	0	0	0
1:975460|975855(-)		PERM1	CIRI2	0	0	0
1:979942|979573(+)		PERM1	CIRI2,DCC	0	0	0
1:980276|980657(-)		PERM1	CIRI2,DCC	0	0	0
1:997054|997543(-)		RP11-54O7	CIRI2	0	0	0
1:999365|999820(-)		HES4	CIRI2,DCC	0	0	0
1:1001530|1001237(+)		ISG15	CIRI2,DCC	0	0	0
1:1001929|1001474(+)		ISG15	CIRI2,DCC	0	0	0
1:1008279|1007595(+)		ISG15	CIRI2,DCC	0	0	0
1:1009370|1008194(+)		ISG15	CIRI2,DCC	0	0	0
1:1014421|1014029(+)		ISG15	CIRI2	0	0	0
1:1022234|1022434(-)		AGRN	CIRI2,DCC	0	0	0
1:1024642|1023363(+)		AGRN	CIRI2	0	0	0
1:1025309|1026282(-)		AGRN	CIRI2	0	0	0
1:1037401|1038119(-)		AGRN	CIRI2	0	0	0
1:1041504|1042016(-)		AGRN	CIRI2,DCC	0	0	0
1:1043732|1043538(+)	AGRN	AGRN	find_circ,CIRI2,CIRCexplorer2	0	0	0
1:1044389|1043662(+)		AGRN	CIRI2,DCC	0	0	0
1:1046957|1046397(+)	AGRN	AGRN	CIRI2	0	0	0
1:1051369|1046397(+)	AGRN	AGRN	CIRI2	0	0	0
1:1046533|1047226(-)		AGRN	CIRI2	0	0	0
1:1047828|1047335(+)		AGRN	CIRI2,DCC	0	0	0
1:1050837|1050233(+)	AGRN	AGRN	find_circ,CIRI2,DCC,CIRCexplorer2	0	0	0
1:1050591|1050244(+)		AGRN	CIRI2,DCC	0	0	0
1:1051555|1051795(-)		AGRN	CIRI2,DCC	0	0	0
1:1066936|1065830(+)		RP11-465B22	CIRI2,DCC	0	0	0
1:1074016|1074412(-)		RNF223	CIRI2,DCC	0	0	0
1:1083387|1083055(+)		C1orf159	CIRI2	0	0	0
1:1084353|1087204(-)	C1orf159	C1orf159	find_circ,CIRI2,DCC,CIRCexplorer2	0	0	0
1:1086002|1086452(-)		C1orf159	CIRI2	0	0	0
1:1087139|1087597(-)	C1orf159	C1orf159	find_circ,CIRI2,DCC,CIRCexplorer2	0	0	0
1:1090353|1106049(-)	C1orf159	C1orf159	find_circ,CIRI2,DCC,CIRCexplorer2	0	0	0
1:1091663|1090853(+)		C1orf159	CIRI2	0	0	0
1:1093598|1096611(-)		C1orf159	CIRI2,DCC	0	0	0
1:1096883|1104685(-)		C1orf159	CIRI2	1	0	1
1:1114873|1114472(+)		C1orf159	CIRI2	0	0	0
1:1129929|1126547(+)			CIRI2	0	0	0
1:1138889|1137917(+)		LINC01342	CIRI2	0	0	0
1:1160923|1161435(-)			CIRI2,DCC	0	0	0
1:1174772|1175860(-)		TTLL10-AS1	CIRI2	0	1	1
1:1187677|1186325(+)		TTLL10	CIRI2	1	0	1
1:1228535|1217025(+)		SDF4	CIRI2	0	0	0
1:1217422|1217130(+)		SDF4	CIRI2,DCC	0	0	0
1:1217443|1228761(-)		SDF4	CIRI2,DCC	0	0	0
1:1218865|1217602(+)		SDF4	CIRI2	0	0	0
1:1218536|1223331(-)		SDF4	CIRI2	0	0	0
1:1218625|1223357(-)		SDF4	CIRI2,DCC	0	0	0
1:1222036|1221626(+)		SDF4	CIRI2,DCC	0	1	1
1:1223244|1223968(-)	SDF4	SDF4	find_circ,CIRI2,DCC,CIRCexplorer2	0	0	0
1:1223244|1228946(-)	SDF4	SDF4	find_circ,CIRI2,DCC,CIRCexplorer2	0	0	0
1:1223244|1234978(-)		B3GALT6	CIRI2	0	0	0
1:1223293|1223928(-)		SDF4	CIRI2	0	0	0
1:1223332|1228637(-)		SDF4	CIRI2	0	0	0
1:1228468|1267992(-)		UBE2J2	CIRI2	0	0	0
1:1228860|1228578(+)		SDF4	CIRI2,DCC	0	0	0
1:1232633|1232980(-)		B3GALT6	CIRI2,DCC	0	0	0
1:1233112|1233473(-)		B3GALT6	CIRI2,DCC	0	0	0
1:1233457|1233167(+)		B3GALT6	CIRI2,DCC	0	0	0
1:1233761|1234728(-)		B3GALT6	CIRI2	0	0	0
1:1240490|1245147(-)		FAM132A	CIRI2	0	0	0
1:1257022|1255395(+)		UBE2J2	CIRI2	0	0	0
1:1267981|1255395(+)		UBE2J2	CIRI2	0	0	0
1:1256045|1257033(-)		UBE2J2	CIRI2	0	0	0
1:1256045|1257310(-)	UBE2J2	UBE2J2	find_circ,CIRI2,DCC,CIRCexplorer2	0	0	0
1:1256045|1263386(-)	UBE2J2	UBE2J2	find_circ,CIRI2,DCC,CIRCexplorer2	0	0	0
1:1256045|1267992(-)	UBE2J2	UBE2J2	find_circ,CIRI2,DCC,CIRCexplorer2	0	0	0
1:1256045|1268577(-)		UBE2J2	CIRI2,DCC	0	0	0
1:1256045|1268611(-)		UBE2J2	CIRI2,DCC	0	0	0
1:1256992|1257130(-)	UBE2J2	UBE2J2	find_circ,CIRI2,DCC,CIRCexplorer2	0	1	1
1:1256992|1257310(-)	UBE2J2	UBE2J2	find_circ,CIRI2,DCC,CIRCexplorer2	0	0	0
1:1256992|1263386(-)	UBE2J2	UBE2J2	find_circ,CIRI2,DCC,CIRCexplorer2	0	0	0
1:1256992|1267992(-)	UBE2J2	UBE2J2	find_circ,CIRI2,DCC,CIRCexplorer2	0	0	0
1:1256992|1268611(-)		UBE2J2	CIRI2,DCC	0	0	0
1:1262170|1263386(-)	UBE2J2	UBE2J2	find_circ,CIRI2,DCC,CIRCexplorer2	0	0	0
1:1262210|1264647(-)		UBE2J2	CIRI2	1	0	1
1:1262269|1263386(-)	UBE2J2	UBE2J2	find_circ,CIRI2,DCC,CIRCexplorer2	0	0	0
1:1262269|1267992(-)	UBE2J2	UBE2J2	find_circ,CIRI2,DCC,CIRCexplorer2	0	0	0
1:1263346|1267992(-)	UBE2J2	UBE2J2	find_circ,CIRI2,DCC,CIRCexplorer2	0	0	0
1:1264544|1264374(+)		UBE2J2	CIRI2	0	1	1
1:1267031|1264816(+)		UBE2J2	CIRI2	1	0	1
1:1265952|1265020(+)		UBE2J2	CIRI2	1	0	1
1:1267862|1268611(-)		UBE2J2	CIRI2,DCC	0	0	0
1:1269695|1271781(-)		UBE2J2	CIRI2	1	0	1
1:1269774|1271714(-)		UBE2J2	CIRI2,DCC	0	0	0
1:1269774|1271756(-)		UBE2J2	CIRI2,DCC	1	0	1
1:1271757|1272650(-)		UBE2J2	CIRI2	1	0	1
1:1271757|1272690(-)		UBE2J2	CIRI2	1	0	1
1:1276172|1275618(+)		RP5-902P8	CIRI2	0	0	0
1:1280666|1279068(+)		SCNN1D	CIRI2	0	0	0
1:1280666|1279331(+)		SCNN1D	CIRI2	0	0	0
1:1281931|1285196(-)		SCNN1D	CIRI2	0	0	0
1:1283946|1283736(+)		SCNN1D	CIRI2	0	0	0
1:1287836|1286768(+)	SCNN1D	SCNN1D	find_circ,CIRI2,DCC,CIRCexplorer2	0	0	0
1:1290694|1286768(+)	SCNN1D	SCNN1D	find_circ,CIRI2,DCC,CIRCexplorer2	0	0	0
1:1287836|1287247(+)		SCNN1D	CIRI2,DCC	0	0	0
1:1293823|1294199(-)	ACAP3	ACAP3	find_circ,CIRI2,CIRCexplorer2	0	0	0
1:1294462|1295524(-)		ACAP3	CIRI2	0	0	0
1:1295736|1296041(-)		ACAP3	CIRI2	0	0	0
1:1296211|1299905(-)	ACAP3	ACAP3	find_circ,CIRI2,DCC,CIRCexplorer2	0	0	0
1:1296425|1297933(-)	ACAP3	ACAP3	find_circ,CIRI2,DCC,CIRCexplorer2	0	0	0
1:1296935|1297821(-)		ACAP3	find_circ,CIRI2,CIRCexplorer2	0	0	0
1:1298796|1299972(-)		ACAP3	CIRI2,DCC	0	0	0
1:1303477|1299722(+)		ACAP3	CIRI2	0	0	0
1:1299973|1300599(-)		ACAP3	CIRI2	0	0	0
1:1302922|1304203(-)		ACAP3	CIRI2	0	0	0
1:1303768|1305562(-)		ACAP3	CIRI2	0	0	0
1:1303807|1304174(-)		ACAP3	CIRI2,DCC	0	0	0
1:1303983|1304127(-)		ACAP3	CIRI2,DCC	0	1	1
1:1306350|1305408(+)		ACAP3	CIRI2	0	0	0
1:1309603|1309086(+)	PUSL1	PUSL1	find_circ,CIRI2,DCC,CIRCexplorer2	0	0	0
1:1312018|1312368(-)	INTS11	CPSF3L	find_circ,CIRI2,DCC,CIRCexplorer2	0	0	0
1:1312440|1313592(-)	INTS11	CPSF3L	find_circ,CIRI2,DCC,CIRCexplorer2	0	0	0
1:1314444|1312881(+)		CPSF3L	CIRI2	0	0	0
1:1313038|1315618(-)		CPSF3L	CIRI2,DCC	0	0	0
1:1313509|1313921(-)	INTS11	CPSF3L	find_circ,CIRI2,DCC,CIRCexplorer2	0	0	0
1:1314297|1315614(-)		CPSF3L	CIRI2	0	0	0
1:1314824|1314962(-)	INTS11	CPSF3L	find_circ,CIRI2,DCC,CIRCexplorer2	0	1	1
1:1314824|1315618(-)	INTS11	CPSF3L	find_circ,CIRI2,CIRCexplorer2	0	0	0
1:1317994|1316828(+)		CPSF3L	CIRI2	1	0	1
1:1317994|1317298(+)		CPSF3L	CIRI2	1	0	1
1:1317960|1317302(+)		CPSF3L	CIRI2	1	0	1
1:1319296|1321093(-)	INTS11	CPSF3L	find_circ,CIRI2,DCC,CIRCexplorer2	0	0	0
1:1320553|1320239(+)		CPSF3L	CIRI2,DCC	0	0	0
1:1320553|1320253(+)		CPSF3L	CIRI2,DCC	0	0	0
1:1320456|1321093(-)	INTS11	CPSF3L	find_circ,CIRI2,DCC,CIRCexplorer2	0	0	0
1:1320456|1323287(-)	INTS11	CPSF3L	find_circ,CIRI2,DCC,CIRCexplorer2	0	0	0
1:1322317|1322143(+)		CPSF3L	CIRI2,DCC	0	1	1
1:1327455|1328026(-)		CPTP	CIRI2,DCC	0	0	0
1:1330979|1331369(-)		TAS1R3	CIRI2,DCC	0	0	0
1:1332338|1332001(+)		TAS1R3	CIRI2,DCC	0	0	0
1:1332068|1332436(-)		TAS1R3	CIRI2,DCC	0	0	0
1:1334200|1335274(-)		TAS1R3	CIRI2	0	0	0
1:1334904|1334579(+)		TAS1R3	CIRI2,DCC	0	0	0
1:1335680|1335504(+)		DVL1	CIRI2,DCC	0	0	0
1:1336493|1335681(+)		DVL1	CIRI2	0	0	0
1:1336404|1335971(+)		DVL1	CIRI2,DCC	0	0	0
1:1336112|1336515(-)		DVL1	CIRI2,DCC	0	0	0
1:1336271|1342442(-)		DVL1	CIRI2	0	0	0
1:1337977|1338948(-)		DVL1	CIRI2,DCC	0	0	0
1:1337977|1340177(-)	DVL1	DVL1	CIRI2	0	0	0
1:1337977|1341805(-)	DVL1	DVL1	find_circ,CIRI2,DCC,CIRCexplorer2	0	0	0
1:1337977|1342758(-)	DVL1	DVL1	find_circ,CIRI2,CIRCexplorer2	0	0	0
1:1342421|1338040(+)		DVL1	CIRI2	0	0	0
1:1338269|1338653(-)	DVL1	DVL1	CIRI2	0	0	0
1:1340476|1338313(+)		DVL1	CIRI2	0	0	0
1:1340247|1340503(-)	DVL1	DVL1	find_circ,CIRI2,CIRCexplorer2	0	0	0
1:1340744|1341879(-)		DVL1	CIRI2	0	0	0
1:1340968|1341584(-)		DVL1	CIRI2,DCC	1	0	1
1:1341667|1342484(-)	DVL1	DVL1	CIRI2	0	0	0
1:1347563|1348050(-)		DVL1	CIRI2,DCC	0	0	0
1:1353077|1352822(+)		MXRA8	CIRI2,DCC	0	0	0
1:1353566|1352930(+)		MXRA8	CIRI2	0	0	0
1:1353848|1354068(-)		MXRA8	CIRI2,DCC	0	0	0
1:1354063|1353858(+)		MXRA8	CIRI2	0	0	0
1:1354958|1354058(+)		MXRA8	CIRI2,DCC	0	0	0
1:1354354|1354509(-)	MXRA8	MXRA8	find_circ,CIRI2,DCC,CIRCexplorer2	0	1	1
1:1355076|1354400(+)		MXRA8	CIRI2,DCC	0	0	0
1:1355126|1354791(+)		MXRA8	CIRI2,DCC	0	0	0
1:1366319|1365853(+)			CIRI2	0	0	0
1:1374000|1374155(-)		AURKAIP1	CIRI2	0	1	1
1:1374000|1374176(-)		AURKAIP1	CIRI2,DCC	0	0	0
1:1374030|1374166(-)		AURKAIP1	CIRI2	0	1	1
1:1387182|1386131(+)		CCNL2	CIRI2	0	0	0
1:1387235|1388065(-)		CCNL2	CIRI2,DCC	0	0	0
1:1387235|1390563(-)		CCNL2	CIRI2,DCC	0	0	0
1:1387235|1390865(-)		CCNL2	CIRI2,DCC	0	0	0
1:1387235|1395514(-)		CCNL2	CIRI2	0	0	0
1:1387777|1390865(-)	CCNL2	CCNL2	find_circ,CIRI2,DCC,CIRCexplorer2	0	0	0
1:1389921|1403331(-)		MRPL20	CIRI2	1	0	1
1:1390230|1390563(-)	CCNL2	CCNL2	find_circ,CIRI2,CIRCexplorer2	0	0	0
1:1390890|1391295(-)		CCNL2	CIRI2,DCC	0	0	0
1:1391174|1391367(-)		CCNL2	CIRI2,DCC	0	0	0
1:1391609|1391884(-)		CCNL2	CIRI2	0	0	0
1:1391747|1392710(-)		CCNL2	CIRI2,DCC	0	0	0
1:1393396|1398342(-)	CCNL2	CCNL2	CIRI2,DCC,find_circ,CIRCexplorer2	0	0	0
1:1395394|1398342(-)	CCNL2	CCNL2	CIRI2	0	0	0
1:1395394|1398671(-)	CCNL2	CCNL2	CIRI2	0	0	0
1:1400567|1400158(+)		RP4-758J18	CIRI2	0	0	0
1:1400801|1401145(-)		RP4-758J18	CIRI2,DCC	0	0	0
1:1402120|1401979(+)		MRPL20	CIRI2,DCC	0	1	1
1:1402765|1403951(-)		MRPL20	CIRI2	0	0	0
1:1402765|1404398(-)		MRPL20	CIRI2	1	0	1
1:1403338|1403037(+)		MRPL20	CIRI2	1	0	1
1:1406932|1405845(+)		MRPL20	CIRI2	0	0	0
1:1429092|1429967(-)			CIRI2	1	0	1
1:1436956|1437229(-)		VWA1	CIRI2,DCC	0	0	0
1:1436956|1437444(-)		VWA1	CIRI2,DCC	0	0	0
1:1437484|1437322(+)	VWA1	VWA1	find_circ,CIRI2,DCC,CIRCexplorer2	0	1	1
1:1440268|1440404(-)		VWA1	CIRI2	0	1	1
1:1440436|1440701(-)		VWA1	CIRI2	0	0	0
1:1462708|1450681(+)		ATAD3C	CIRI2,DCC	1	0	1
1:1482303|1452365(+)		ATAD3B	CIRI2	1	0	1
1:1520306|1452365(+)		ATAD3A	CIRI2	1	0	1
1:1487914|1454345(+)		ATAD3B	CIRI2	1	0	1
1:1520617|1454345(+)		ATAD3A	CIRI2	1	0	1
1:1485556|1455463(+)		ATAD3B	CIRI2	1	0	1
1:1523567|1455791(+)		ATAD3A	CIRI2	1	0	1
1:1523964|1455791(+)		ATAD3A	CIRI2	0	0	0
1:1490424|1462600(+)		ATAD3B	CIRI2	1	0	1
1:1527862|1462600(+)		ATAD3A	CIRI2	1	0	1
1:1490671|1468384(+)		ATAD3B	CIRI2	1	0	1
1:1474659|1492316(-)		ATAD3B	CIRI2	1	0	1
1:1482614|1477274(+)	ATAD3B	ATAD3B	CIRI2	1	0	1
1:1490671|1477274(+)	ATAD3B	ATAD3B	CIRI2	1	0	1
1:1477788|1483723(-)		ATAD3B	CIRI2	1	0	1
1:1478627|1477849(+)		ATAD3B	CIRI2,DCC	1	0	1
1:1517294|1477849(+)		ATAD3A	CIRI2	1	0	1
1:1483558|1477915(+)		ATAD3B	CIRI2	1	0	1
1:1478090|1478359(-)		ATAD3B	CIRI2	1	0	1
1:1518990|1482138(+)		ATAD3A	CIRI2	1	0	1
1:1520306|1482545(+)		ATAD3A	CIRI2	1	0	1
1:1484529|1483578(+)		ATAD3B	CIRI2	1	0	1
1:1487914|1485016(+)	ATAD3B	ATAD3B	find_circ,CIRI2,CIRCexplorer2	1	0	1
1:1520306|1485016(+)		ATAD3A	CIRI2	1	0	1
1:1520617|1485016(+)		ATAD3A	CIRI2	1	0	1
1:1523567|1486110(+)		ATAD3A	CIRI2	1	0	1
1:1518990|1487863(+)		ATAD3A	CIRI2	1	0	1
1:1490671|1489204(+)	ATAD3B	ATAD3B	find_circ,CIRI2,DCC,CIRCexplorer2	1	0	1
1:1525291|1489204(+)		ATAD3A	CIRI2	1	0	1
1:1529331|1489204(+)		ATAD3A	CIRI2,DCC	1	0	1
1:1529331|1493468(+)		ATAD3A	CIRI2	1	0	1
1:1529331|1495485(+)		ATAD3A	CIRI2	1	0	1
1:1516088|1509205(+)		ATAD3A	CIRI2	1	0	1
1:1520617|1515634(+)		ATAD3A	CIRI2	1	0	1
1:1520306|1516012(+)	ATAD3A	ATAD3A	find_circ,CIRI2,CIRCexplorer2	1	0	1
1:1527862|1516012(+)	ATAD3A	ATAD3A	find_circ,CIRI2,CIRCexplorer2	1	0	1
1:1523964|1522744(+)	ATAD3A	ATAD3A	CIRI2	1	0	1
1:1527780|1534125(-)		ATAD3A	CIRI2	1	0	1
1:1534428|1533926(+)		ATAD3A	CIRI2	1	0	1
1:1543962|1541682(+)		SSU72	CIRI2	0	0	0
1:1543219|1542652(+)		SSU72	CIRI2	0	0	0
1:1544863|1545002(-)	SSU72	SSU72	find_circ,CIRI2,DCC,CIRCexplorer2	0	1	1
1:1544863|1564916(-)	SSU72	SSU72	find_circ,CIRI2,CIRCexplorer2	0	0	0
1:1564857|1544918(+)		SSU72	CIRI2	0	0	0
1:1550953|1550720(+)		SSU72	CIRI2	0	0	0
1:1551033|1555310(-)		SSU72	CIRI2	0	0	0
1:1560081|1560793(-)		SSU72	CIRI2	0	0	0
1:1561332|1564916(-)		SSU72	CIRI2,DCC	0	0	0
1:1563130|1561797(+)		SSU72	CIRI2,DCC	0	0	0
1:1564334|1564916(-)		SSU72	CIRI2	0	0	0
1:1564605|1564916(-)		SSU72	CIRI2,DCC	0	0	0
1:1571076|1572027(-)		SSU72	CIRI2	1	0	1
1:1602200|1602516(-)			CIRI2,DCC	0	0	0
1:1612671|1613615(-)			CIRI2	1	0	1
1:1614263|1614600(-)		RP11-345P4	CIRI2	0	0	0
1:1615171|1614657(+)		RP11-345P4	CIRI2,DCC	0	1	1
1:1618451|1618736(-)		MIB2	CIRI2,DCC	0	0	0
1:1623388|1618947(+)		MIB2	CIRI2	0	0	0
1:1620519|1619406(+)		MIB2	CIRI2	0	0	0
1:1628179|1621522(+)		MIB2	CIRI2	0	0	0
1:1628087|1623431(+)		MIB2	CIRI2	0	0	0
1:1624452|1624304(+)		MIB2	CIRI2	0	1	1
1:1626732|1625119(+)		MIB2	CIRI2,DCC	0	0	0
1:1626999|1626837(+)	MIB2	MIB2	find_circ,CIRI2,DCC,CIRCexplorer2	0	1	1
1:1628179|1628019(+)	MIB2	MIB2	find_circ,CIRI2,CIRCexplorer2	0	1	1
1:1629495|1628100(+)		MIB2	CIRI2,DCC	0	0	0
1:1629540|1628100(+)		MIB2	CIRI2,DCC	0	0	0
1:1629171|1628376(+)		MIB2	CIRI2	0	0	0
1:1629458|1629716(-)		MIB2	CIRI2	0	0	0
1:1636682|1640452(-)	CDK11B	CDK11B	CIRI2	1	0	1
1:1636691|1637231(-)		CDK11B	CIRI2	1	0	1
1:1636897|1703940(-)		RP1-283E3	CIRI2	1	0	1
1:1637081|1703995(-)		RP1-283E3	CIRI2	1	0	1
1:1637081|1704146(-)		RP1-283E3	CIRI2	1	0	1
1:1637408|1704344(-)		RP1-283E3	CIRI2	1	0	1
1:1637408|1704638(-)		RP1-283E3	CIRI2	0	1	1
1:1637408|1705732(-)		RP1-283E3	CIRI2	1	0	1
1:1637762|1704655(-)		RP1-283E3	CIRI2	1	0	1
1:1639023|1639377(-)		CDK11B	CIRI2	1	0	1
1:1639029|1639389(-)		CDK11B	CIRI2	1	0	1
1:1706478|1639042(+)		RP1-283E3	CIRI2	1	0	1
1:1644314|1649394(-)		CDK11B	CIRI2	1	0	1
1:1708504|1646002(+)		RP1-283E3	CIRI2	1	0	1
1:1648995|1649637(-)		CDK11B	CIRI2	1	0	1
1:1648995|1716478(-)		RP1-283E3	CIRI2	1	0	1
1:1649499|1652566(-)	CDK11B	CDK11B	CIRI2	1	0	1
1:1649499|1655484(-)	CDK11B	CDK11B	CIRI2	1	0	1
1:1649499|1657498(-)	CDK11B	CDK11B	CIRI2	1	0	1
1:1649499|1712400(-)		RP1-283E3	CIRI2	1	0	1
1:1649499|1712427(-)		RP1-283E3	CIRI2	1	0	1
1:1649499|1721711(-)		RP1-283E3	CIRI2	1	0	1
1:1649499|1722634(-)		RP1-283E3	CIRI2	1	0	1
1:1649499|1722831(-)		RP1-283E3	CIRI2	1	0	1
1:1652439|1716478(-)		RP1-283E3	CIRI2	1	0	1
1:1652439|1722831(-)		RP1-283E3	CIRI2	1	0	1
1:1652469|1657498(-)		CDK11B	CIRI2	1	0	1
1:1655369|1657498(-)	CDK11B	CDK11B	find_circ,CIRI2,CIRCexplorer2,DCC	1	0	1
1:1655369|1719455(-)		RP1-283E3	CIRI2	1	0	1
1:1655369|1722727(-)		RP1-283E3	CIRI2	1	0	1
1:1655369|1722831(-)		RP1-283E3	CIRI2	1	0	1
1:1664086|1663599(+)		SLC35E2B	CIRI2	1	0	1
1:1663622|1663861(-)		SLC35E2B	CIRI2	1	0	1
1:1665492|1665241(+)		SLC35E2B	CIRI2	0	0	0
1:1665266|1665450(-)		SLC35E2B	CIRI2	0	0	0
1:1668084|1735998(-)		SLC35E2	CIRI2	1	0	1
1:1668327|1670151(-)	SLC35E2B	SLC35E2B	find_circ,CIRI2,DCC,CIRCexplorer2	1	0	1
1:1668327|1671629(-)	SLC35E2B	SLC35E2B	find_circ,CIRI2,CIRCexplorer2,DCC	1	0	1
1:1668327|1671733(-)		SLC35E2B	CIRI2	1	0	1
1:1668327|1676846(-)	SLC35E2B	SLC35E2B	find_circ,CIRI2,CIRCexplorer2	1	0	1
1:1668327|1735319(-)		SLC35E2	CIRI2	1	0	1
1:1668327|1735431(-)		SLC35E2	CIRI2	1	0	1
1:1668327|1735738(-)		SLC35E2	CIRI2	1	0	1
1:1668327|1735969(-)		SLC35E2	CIRI2	1	0	1
1:1668327|1736036(-)		SLC35E2	CIRI2	1	0	1
1:1668327|1736039(-)		SLC35E2	CIRI2	1	0	1
1:1668327|1739704(-)		SLC35E2	CIRI2	1	0	1
1:1668327|1744668(-)		SLC35E2	CIRI2	1	0	1
1:1669664|1670151(-)	SLC35E2B	SLC35E2B	find_circ,CIRI2,DCC,CIRCexplorer2	0	0	0
1:1669664|1734835(-)		SLC35E2	CIRI2	1	0	1
1:1670216|1670004(+)		SLC35E2B	CIRI2,DCC	0	0	0
1:1670037|1734835(-)		SLC35E2	CIRI2	1	0	1
1:1670098|1734835(-)		SLC35E2	CIRI2	1	0	1
1:1670720|1679566(-)		SLC35E2B	CIRI2	0	0	0
1:1671509|1676199(-)	SLC35E2B	SLC35E2B	CIRI2	0	1	1
1:1671509|1676846(-)	SLC35E2B	SLC35E2B	find_circ,CIRI2,DCC,CIRCexplorer2	0	1	1
1:1671509|1734835(-)		SLC35E2	CIRI2	1	0	1
1:1671545|1676199(-)		SLC35E2B	CIRI2,DCC	0	1	1
1:1675463|1676846(-)	SLC35E2B	SLC35E2B	find_circ,CIRI2,CIRCexplorer2	1	0	1
1:1676064|1676846(-)	SLC35E2B	SLC35E2B	find_circ,CIRI2,CIRCexplorer2	1	0	1
1:1676064|1738448(-)		SLC35E2	CIRI2	1	0	1
1:1676064|1739704(-)		SLC35E2	CIRI2	1	0	1
1:1679755|1681307(-)		SLC35E2B	CIRI2	1	0	1
1:1726618|1690675(+)		SLC35E2	CIRI2	1	0	1
1:1692449|1739704(-)		SLC35E2	CIRI2	1	0	1
1:1692449|1744668(-)		SLC35E2	CIRI2	1	0	1
1:1695306|1693909(+)			CIRI2	1	0	1
1:1704918|1703532(+)		CDK11A	CIRI2	1	0	1
1:1704904|1705732(-)	AL031282.2,CDK11A	RP1-283E3	find_circ,CIRI2,CIRCexplorer2	1	0	1
1:1712264|1716478(-)	AL031282.2,CDK11A	RP1-283E3	find_circ,CIRI2,CIRCexplorer2,DCC	1	0	1
1:1712264|1716811(-)		CDK11A	CIRI2	1	0	1
1:1716151|1716478(-)		CDK11A	CIRI2,DCC	1	0	1
1:1716346|1721711(-)	AL031282.2,CDK11A	RP1-283E3	find_circ,CIRI2,CIRCexplorer2	1	0	1
1:1716346|1722831(-)	AL031282.2,CDK11A	RP1-283E3	find_circ,CIRI2,CIRCexplorer2	1	0	1
1:1719328|1722831(-)	CDK11A	CDK11A	find_circ,CIRI2,CIRCexplorer2	1	0	1
1:1719358|1721711(-)	AL031282.2,CDK11A	RP1-283E3	find_circ,CIRI2,CIRCexplorer2	1	0	1
1:1719358|1722831(-)	AL031282.2,CDK11A	RP1-283E3	find_circ,CIRI2,CIRCexplorer2	1	0	1
1:1721596|1722831(-)	AL031282.2,CDK11A	RP1-283E3	CIRI2,find_circ,CIRCexplorer2	1	0	1
1:1721596|1734835(-)	AL031282.2	RP1-283E3	find_circ,CIRI2,CIRCexplorer2	1	0	1
1:1725090|1735998(-)		RP1-283E3	CIRI2	1	0	1
1:1726818|1731030(-)		RP1-283E3	CIRI2	1	0	1
1:1729996|1729517(+)		RP1-283E3	CIRI2	1	0	1
1:1730978|1730750(+)		RP1-283E3	CIRI2	1	0	1
1:1732448|1735319(-)		SLC35E2	CIRI2	1	0	1
1:1732448|1735738(-)		RP1-283E3	CIRI2	1	0	1
1:1733401|1734325(-)		RP1-283E3	CIRI2	1	0	1
1:1734447|1735998(-)		RP1-283E3	CIRI2	1	0	1
1:1734690|1735319(-)		RP1-283E3	CIRI2	1	0	1
1:1734690|1735738(-)		RP1-283E3	CIRI2	1	0	1
1:1734690|1735969(-)		RP1-283E3	CIRI2	1	0	1
1:1734690|1736036(-)		RP1-283E3	CIRI2	1	0	1
1:1734690|1736039(-)		RP1-283E3	CIRI2	1	0	1
1:1734690|1739704(-)	SLC35E2A	SLC35E2	find_circ,CIRI2,CIRCexplorer2,DCC	1	0	1
1:1738922|1739704(-)	SLC35E2A	SLC35E2	find_circ,CIRI2,CIRCexplorer2	1	0	1
1:1741015|1743048(-)		SLC35E2	CIRI2	1	0	1
1:1754320|1752772(+)		NADK	CIRI2	0	0	0
1:1753567|1754357(-)		NADK	CIRI2,DCC	0	0	0
1:1754134|1753740(+)		NADK	CIRI2	0	0	0
1:1754544|1756343(-)	NADK	NADK	find_circ,CIRI2,DCC,CIRCexplorer2	0	0	0
1:1755374|1756343(-)	NADK	NADK	find_circ,CIRI2,DCC,CIRCexplorer2	0	0	0
1:1755374|1762035(-)	NADK	NADK	find_circ,CIRI2,DCC,CIRCexplorer2	0	0	0
1:1755374|1765446(-)	NADK	NADK	CIRI2,DCC,find_circ,CIRCexplorer2	0	0	0
1:1756258|1757310(-)	NADK	NADK	find_circ,CIRI2,DCC,CIRCexplorer2	0	0	0
1:1756258|1762035(-)	NADK	NADK	find_circ,CIRI2,DCC,CIRCexplorer2	0	0	0
1:1756591|1757310(-)		NADK	CIRI2	0	0	0
1:1757181|1780029(-)		NADK	CIRI2	0	0	0
1:1757865|1758743(-)		NADK	CIRI2,DCC	0	0	0
1:1761224|1763425(-)		NADK	CIRI2	1	0	1
1:1761577|1762035(-)		NADK	CIRI2,DCC	0	0	0
1:1761952|1765446(-)	NADK	NADK	find_circ,CIRI2,DCC,CIRCexplorer2	0	0	0
1:1761952|1780029(-)		NADK	CIRI2,DCC	0	0	0
1:1765228|1779924(-)		NADK	CIRI2	0	0	0
1:1772964|1773249(-)		NADK	CIRI2	1	0	1
1:1785939|1785399(+)		GNB1	CIRI2,DCC	0	0	0
1:1785431|1786688(-)		GNB1	CIRI2,DCC	0	0	0
1:1786435|1785459(+)		GNB1	CIRI2	0	0	0
1:1785889|1785605(+)		GNB1	CIRI2,DCC	0	0	0
1:1786958|1785710(+)		GNB1	CIRI2	0	0	0
1:1786956|1785947(+)		GNB1	CIRI2,DCC	0	0	0
1:1786036|1786235(-)		GNB1	CIRI2,DCC	0	0	0
1:1786280|1825482(-)		GNB1	CIRI2,DCC	0	0	0
1:1787016|1786287(+)		GNB1	CIRI2	0	0	0
1:1786334|1793311(-)		GNB1	CIRI2,DCC	0	0	0
1:1786465|1786753(-)		GNB1	CIRI2,DCC	0	0	0
1:1804491|1786928(+)		GNB1	CIRI2	0	0	0
1:1787199|1825482(-)		GNB1	CIRI2,DCC	0	0	0
1:1787322|1789269(-)	GNB1	GNB1	find_circ,CIRI2,DCC,CIRCexplorer2	0	0	0
1:1787491|1790596(-)		GNB1	CIRI2	0	0	0
1:1787491|1853297(-)		GNB1	CIRI2	0	0	0
1:1791076|1788130(+)		GNB1	CIRI2	0	0	0
1:1789053|1790433(-)		GNB1	CIRI2,DCC	0	0	0
1:1789053|1790596(-)	GNB1	GNB1	find_circ,CIRI2,DCC,CIRCexplorer2	0	0	0
1:1789053|1793311(-)	GNB1	GNB1	find_circ,CIRI2,DCC,CIRCexplorer2	0	0	0
1:1789053|1815862(-)	GNB1	GNB1	find_circ,CIRI2,DCC,CIRCexplorer2	0	0	0
1:1789053|1817875(-)	GNB1	GNB1	find_circ,CIRI2,DCC,CIRCexplorer2	0	0	0
1:1789053|1825499(-)	GNB1	GNB1	find_circ,CIRI2,DCC,CIRCexplorer2	0	0	0
1:1789053|1839238(-)	GNB1	GNB1	find_circ,CIRI2,DCC,CIRCexplorer2	0	0	0
1:1789053|1853297(-)		GNB1	CIRI2,DCC	0	0	0
1:1790395|1790596(-)	GNB1	GNB1	find_circ,CIRI2,DCC,CIRCexplorer2	0	0	0
1:1790395|1793311(-)	GNB1	GNB1	find_circ,CIRI2,DCC,CIRCexplorer2	0	0	0
1:1790395|1815862(-)	GNB1	GNB1	find_circ,CIRI2,DCC,CIRCexplorer2	0	0	0
1:1790395|1817875(-)	GNB1	GNB1	find_circ,CIRI2,DCC,CIRCexplorer2	0	0	0
1:1791479|1792805(-)		GNB1	CIRI2	0	1	1
1:1791479|1793311(-)		GNB1	CIRI2,DCC	0	0	0
1:1791479|1805198(-)		GNB1	CIRI2	1	0	1
1:1792848|1794936(-)		GNB1	CIRI2	1	0	1
1:1792848|1807957(-)		GNB1	CIRI2	1	0	1
1:1792989|1794799(-)		GNB1	CIRI2	1	0	1
1:1793245|1794401(-)		GNB1	CIRI2,DCC	0	1	1
1:1793245|1806538(-)	GNB1	GNB1	find_circ,CIRI2,DCC,CIRCexplorer2	0	0	0
1:1793245|1815862(-)	GNB1	GNB1	find_circ,CIRI2,DCC,CIRCexplorer2	0	0	0
1:1793245|1817875(-)	GNB1	GNB1	find_circ,CIRI2,CIRCexplorer2,DCC	0	0	0
1:1793245|1825482(-)		GNB1	CIRI2,DCC	0	0	0
1:1793245|1839238(-)	GNB1	GNB1	find_circ,CIRI2,DCC,CIRCexplorer2	0	0	0
1:1793245|1848529(-)		GNB1	CIRI2,DCC	0	0	0
1:1793245|1853297(-)		GNB1	CIRI2,DCC	0	0	0
1:1793245|1879902(-)		GNB1	CIRI2	0	0	0
1:1796516|1860804(-)		GNB1	CIRI2	0	0	0
1:1800567|1800421(+)		GNB1	CIRI2	0	1	1
1:1866033|1803918(+)		GNB1	CIRI2	1	0	1
1:1804419|1806538(-)	GNB1	GNB1	find_circ,CIRI2,DCC,CIRCexplorer2	0	0	0
1:1804419|1815862(-)	GNB1	GNB1	find_circ,CIRI2,DCC,CIRCexplorer2	0	0	0
1:1804419|1817875(-)	GNB1	GNB1	find_circ,CIRI2,DCC,CIRCexplorer2	0	0	0
1:1804419|1825482(-)		GNB1	CIRI2,DCC	0	0	0
1:1804419|1825499(-)	GNB1	GNB1	CIRI2,find_circ,DCC,CIRCexplorer2	0	0	0
1:1804419|1839238(-)	GNB1	GNB1	find_circ,CIRI2,DCC,CIRCexplorer2	0	0	0
1:1804419|1848036(-)		GNB1	CIRI2	0	0	0
1:1804419|1853297(-)		GNB1	CIRI2,DCC	0	0	0
1:1804419|1879867(-)		GNB1	CIRI2,DCC	0	0	0
1:1804419|1879902(-)		GNB1	CIRI2	0	0	0
1:1804506|1825482(-)		GNB1	CIRI2	0	0	0
1:1804611|1806474(-)		GNB1	find_circ,CIRI2,DCC,CIRCexplorer2	0	0	0
1:1805097|1804677(+)		GNB1	CIRI2,DCC	1	0	1
1:1805384|1805660(-)		GNB1	CIRI2	1	0	1
1:1806340|1808086(-)		GNB1	CIRI2	1	0	1
1:1806475|1808562(-)		GNB1	CIRI2,DCC	0	0	0
1:1806475|1815862(-)	GNB1	GNB1	find_circ,CIRI2,DCC,CIRCexplorer2	0	0	0
1:1806475|1817875(-)	GNB1	GNB1	find_circ,CIRI2,DCC,CIRCexplorer2	0	0	0
1:1806475|1821315(-)		GNB1	CIRI2	0	0	0
1:1806475|1825482(-)		GNB1	CIRI2,DCC	0	0	0
1:1806475|1825499(-)	GNB1	GNB1	find_circ,CIRI2,DCC,CIRCexplorer2	0	0	0
1:1806475|1839238(-)	GNB1	GNB1	find_circ,CIRI2,DCC,CIRCexplorer2	0	0	0
1:1806475|1846172(-)		GNB1	CIRI2	0	0	0
1:1806475|1848036(-)		GNB1	CIRI2,DCC	0	0	0
1:1806475|1848529(-)		GNB1	CIRI2,DCC	0	0	0
1:1806475|1853297(-)		GNB1	CIRI2	0	0	0
1:1806475|1854559(-)		GNB1	CIRI2,DCC	0	0	0
1:1806475|1879902(-)		GNB1	CIRI2	0	0	0
1:1806475|1879919(-)		GNB1	CIRI2,DCC	0	0	0
1:1809367|1808950(+)		GNB1	CIRI2,DCC	1	0	1
1:1811619|1816758(-)		GNB1	CIRI2	1	0	1
1:1820125|1813389(+)		GNB1	CIRI2	0	0	0
1:1814567|1813634(+)		GNB1	CIRI2	0	1	1
1:1815308|1839238(-)		GNB1	CIRI2	0	0	0
1:1815601|1839238(-)		GNB1	CIRI2,DCC	0	0	0
1:1815601|1853297(-)		GNB1	CIRI2,DCC	0	0	0
1:1815756|1817875(-)	GNB1	GNB1	find_circ,CIRI2,DCC,CIRCexplorer2	0	0	0
1:1815756|1825499(-)	GNB1	GNB1	find_circ,CIRI2,DCC,CIRCexplorer2	0	0	0
1:1815756|1839238(-)	GNB1	GNB1	find_circ,CIRI2,DCC,CIRCexplorer2	0	0	0
1:1815756|1839682(-)	GNB1	GNB1	find_circ,CIRI2,CIRCexplorer2	1	0	1
1:1815756|1848529(-)		GNB1	CIRI2,DCC	0	0	0
1:1815756|1853297(-)		GNB1	CIRI2,DCC	0	0	0
1:1815756|1879867(-)		GNB1	CIRI2	0	0	0
1:1815756|1879902(-)		GNB1	CIRI2,DCC	0	0	0
1:1815756|1879919(-)		GNB1	CIRI2,DCC	0	0	0
1:1816893|1820138(-)		GNB1	CIRI2	0	1	1
1:1820175|1816942(+)		GNB1	CIRI2	1	0	1
1:1816972|1820138(-)		GNB1	CIRI2	0	0	0
1:1817837|1825499(-)	GNB1	GNB1	CIRI2	0	0	0
1:1817837|1839238(-)	GNB1	GNB1	find_circ,CIRI2,DCC,CIRCexplorer2	0	0	0
1:1817837|1848529(-)		GNB1	CIRI2	0	0	0
1:1817837|1853297(-)		GNB1	CIRI2,DCC	0	0	0
1:1817837|1879902(-)		GNB1	CIRI2	0	0	0
1:1819316|1818835(+)		GNB1	CIRI2	1	0	1
1:1821125|1825499(-)		GNB1	CIRI2,DCC	0	0	0
1:1821125|1839238(-)		GNB1	CIRI2	0	0	0
1:1824809|1824598(+)		GNB1	CIRI2	1	0	1
1:1824805|1874395(-)		GNB1	CIRI2	1	0	1
1:1825027|1839238(-)		GNB1	CIRI2,DCC	0	0	0
1:1825397|1839238(-)	GNB1	GNB1	find_circ,CIRI2,DCC,CIRCexplorer2	0	0	0
1:1825397|1839682(-)	GNB1	GNB1	find_circ,CIRI2,DCC,CIRCexplorer2	1	0	1
1:1825397|1846172(-)		GNB1	CIRI2,DCC	0	0	0
1:1825397|1848036(-)		GNB1	CIRI2,DCC	0	0	0
1:1825397|1848529(-)		GNB1	CIRI2,DCC	0	0	0
1:1825397|1853297(-)		GNB1	CIRI2,DCC	0	0	0
1:1825397|1854163(-)		GNB1	CIRI2	0	0	0
1:1825397|1879902(-)		GNB1	CIRI2,DCC	0	0	0
1:1825584|1825445(+)		GNB1	CIRI2,DCC	0	1	1
1:1825788|1834778(-)		GNB1	CIRI2	1	0	1
1:1825788|1884792(-)		GNB1	CIRI2	1	0	1
1:1829151|1828257(+)		GNB1	CIRI2	1	0	1
1:1831056|1831607(-)		GNB1	CIRI2	1	0	1
1:1831088|1831607(-)		GNB1	CIRI2	1	0	1
1:1832232|1832482(-)		GNB1	CIRI2,DCC	0	0	0
1:1832232|1839238(-)		GNB1	CIRI2,DCC	0	0	0
1:1832232|1848529(-)		GNB1	CIRI2	0	0	0
1:1832232|1853297(-)		GNB1	CIRI2,DCC	0	0	0
1:1835545|1839238(-)		GNB1	CIRI2	0	0	0
1:1836617|1855131(-)		GNB1	CIRI2	1	0	1
1:1837796|1838009(-)		GNB1	CIRI2	1	0	1
1:1838126|1841001(-)		GNB1	CIRI2	1	0	1
1:1839941|1839068(+)		GNB1	CIRI2	0	0	0
1:1839190|1839682(-)	GNB1	GNB1	CIRI2,find_circ,DCC,CIRCexplorer2	1	0	1
1:1839190|1840500(-)		GNB1	CIRI2,DCC	1	0	1
1:1839190|1848036(-)		GNB1	CIRI2,DCC	0	0	0
1:1839190|1848529(-)		GNB1	CIRI2,DCC	0	0	0
1:1839190|1853297(-)		GNB1	CIRI2,DCC	0	0	0
1:1839190|1874118(-)		GNB1	CIRI2,DCC	0	0	0
1:1839190|1879867(-)		GNB1	CIRI2	0	0	0
1:1839190|1879902(-)		GNB1	CIRI2,DCC	0	0	0
1:1839190|1879919(-)		GNB1	CIRI2	0	0	0
1:1839802|1869944(-)		GNB1	CIRI2	1	0	1
1:1844326|1841284(+)		GNB1	CIRI2	1	0	1
1:1842094|1841465(+)		GNB1	CIRI2	1	0	1
1:1841572|1842089(-)		GNB1	CIRI2,DCC	0	0	0
1:1842071|1841778(+)		GNB1	CIRI2,DCC	0	0	0
1:1842956|1845918(-)		GNB1	CIRI2	0	0	0
1:1844326|1844093(+)		GNB1	CIRI2	1	0	1
1:1847467|1853297(-)		GNB1	CIRI2,DCC	0	0	0
1:1847878|1853297(-)		GNB1	CIRI2,DCC	0	0	0
1:1848461|1853297(-)		GNB1	CIRI2,DCC	0	0	0
1:1848461|1879902(-)		GNB1	CIRI2	0	0	0
1:1852570|1854163(-)		GNB1	CIRI2	0	0	0
1:1852998|1853193(-)		GNB1	CIRI2	0	0	0
1:1854213|1853865(+)		GNB1	CIRI2	0	0	0
1:1861043|1856529(+)		GNB1	CIRI2	1	0	1
1:1861043|1859117(+)		GNB1	CIRI2	1	0	1
1:1862002|1859117(+)		GNB1	CIRI2	1	0	1
1:1860894|1859276(+)		GNB1	CIRI2	0	0	0
1:1860560|1866058(-)		GNB1	CIRI2	1	0	1
1:1861236|1862713(-)		GNB1	CIRI2	1	0	1
1:1865559|1875273(-)		GNB1	CIRI2	1	0	1
1:1866216|1870716(-)		GNB1	CIRI2	0	0	0
1:1875553|1866940(+)		GNB1	CIRI2	1	0	1
1:1867190|1868285(-)		GNB1	CIRI2	1	0	1
1:1867234|1869944(-)		GNB1	CIRI2	1	0	1
1:1868742|1869944(-)		GNB1	CIRI2	1	0	1
1:1869433|1869950(-)		GNB1	CIRI2,DCC	0	0	0
1:1870273|1870903(-)		GNB1	CIRI2	1	0	1
1:1870273|1871566(-)		GNB1	CIRI2	1	0	1
1:1870861|1877582(-)		GNB1	CIRI2	1	0	1
1:1871521|1871802(-)		GNB1	CIRI2,DCC	0	0	0
1:1871545|1880999(-)		GNB1	CIRI2	0	0	0
1:1871940|1872367(-)		GNB1	CIRI2	0	0	0
1:1872233|1872780(-)		GNB1	CIRI2	0	0	0
1:1872417|1876111(-)		GNB1	CIRI2	0	0	0
1:1872651|1873111(-)		GNB1	CIRI2	0	0	0
1:1873958|1879902(-)		GNB1	CIRI2	0	0	0
1:1874446|1877560(-)		GNB1	CIRI2	1	0	1
1:1876615|1879902(-)		GNB1	CIRI2	0	0	0
1:1880020|1880558(-)		GNB1	CIRI2	1	0	1
1:1881258|1881485(-)		GNB1	CIRI2	0	0	0
1:1882244|1881705(+)		GNB1	CIRI2	0	0	0
1:1881733|1882350(-)		GNB1	CIRI2	1	0	1
1:1884060|1882951(+)		GNB1	CIRI2	1	0	1
1:1885141|1883673(+)		GNB1	CIRI2,DCC	0	0	0
1:1884506|1885152(-)		GNB1	CIRI2	0	0	0
1:1886040|1884985(+)		GNB1	CIRI2,DCC	0	0	0
1:1886040|1885002(+)		GNB1	CIRI2	0	0	0
1:1887767|1888724(-)		GNB1	CIRI2	1	0	1
1:1892409|1892659(-)		RP1-140A9	CIRI2,DCC	0	0	0
1:1898097|1896093(+)			CIRI2,DCC	0	0	0
1:1916123|1916551(-)		CALML6	CIRI2,DCC	0	0	0
1:1938855|1970816(-)	CFAP74	CFAP74	find_circ,CIRI2,DCC,CIRCexplorer2	0	0	0
1:1944331|1974198(-)	CFAP74	CFAP74	CIRI2	0	0	0
1:1946317|1947618(-)		CFAP74	CIRI2,DCC	0	0	0
1:1946317|1974198(-)	CFAP74	CFAP74	find_circ,CIRI2,DCC,CIRCexplorer2	0	0	0
1:1955691|1956784(-)	CFAP74	CFAP74	CIRI2	0	0	0
1:1955691|1960030(-)	CFAP74	CFAP74	find_circ,CIRI2,DCC,CIRCexplorer2	0	0	0
1:1955691|1974198(-)	CFAP74	CFAP74	find_circ,CIRI2,DCC,CIRCexplorer2	0	0	0
1:1959120|1972082(-)	CFAP74	CFAP74	CIRI2	0	0	0
1:1959120|1974198(-)	CFAP74	CFAP74	find_circ,CIRI2,CIRCexplorer2,DCC	0	0	0
1:1968635|1974198(-)	CFAP74	CFAP74	find_circ,CIRI2,DCC,CIRCexplorer2	0	0	0
1:1986937|1988973(-)	CFAP74	CFAP74	find_circ,CIRI2,DCC,CIRCexplorer2	0	0	0
1:2014230|2017266(-)		RP11-547D24	CIRI2	1	0	1
1:2025674|2029145(-)		GABRD	CIRI2	0	0	0
1:2056573|2055441(+)	PRKCZ	PRKCZ	find_circ,CIRI2,DCC,CIRCexplorer2	0	0	0
1:2059591|2055441(+)	PRKCZ	PRKCZ	find_circ,CIRI2,CIRCexplorer2,DCC	0	0	0
1:2156092|2055441(+)	PRKCZ	PRKCZ	find_circ,CIRI2,DCC,CIRCexplorer2	0	0	0
1:2060840|2055762(+)		PRKCZ	CIRI2	0	0	0
1:2065388|2064125(+)		PRKCZ	CIRI2	0	1	1
1:2069347|2072760(-)		PRKCZ	CIRI2	0	0	0
1:2082729|2083075(-)		PRKCZ	CIRI2,DCC	0	0	0
1:2089429|2089647(-)		PRKCZ	CIRI2	0	0	0
1:2105879|2103539(+)		PRKCZ	CIRI2	0	0	0
1:2109348|2110596(-)		PRKCZ	CIRI2	0	0	0
1:2150978|2135262(+)	PRKCZ	PRKCZ	find_circ,CIRI2,DCC,CIRCexplorer2	0	0	0
1:2156092|2135262(+)	PRKCZ	PRKCZ	find_circ,CIRI2,DCC,CIRCexplorer2	0	0	0
1:2157316|2135262(+)		PRKCZ	CIRI2	0	0	0
1:2175313|2135262(+)	PRKCZ	PRKCZ	find_circ,CIRI2,DCC,CIRCexplorer2	0	0	0
1:2143928|2144203(-)		RP5-892K4	CIRI2,DCC	0	0	0
1:2143952|2146039(-)		PRKCZ	CIRI2	0	0	0
1:2145511|2144210(+)	PRKCZ	PRKCZ	find_circ,CIRI2,DCC,CIRCexplorer2	0	0	0
1:2148924|2144210(+)	PRKCZ	PRKCZ	find_circ,CIRI2,CIRCexplorer2,DCC	0	0	0
1:2150978|2144210(+)	PRKCZ	PRKCZ	find_circ,CIRI2,DCC,CIRCexplorer2	0	0	0
1:2156092|2144210(+)	PRKCZ	PRKCZ	CIRI2,find_circ,DCC,CIRCexplorer2	0	0	0
1:2145476|2144671(+)		PRKCZ	CIRI2,DCC	0	0	0
1:2150978|2146027(+)	PRKCZ	PRKCZ	find_circ,CIRI2,DCC,CIRCexplorer2	0	0	0
1:2156092|2146027(+)	PRKCZ	PRKCZ	find_circ,CIRI2,CIRCexplorer2	0	0	0
1:2150978|2148872(+)	PRKCZ	PRKCZ	CIRI2	0	0	0
1:2156092|2148872(+)	PRKCZ	PRKCZ	CIRI2	0	0	0
1:2172388|2148872(+)	PRKCZ	PRKCZ	CIRI2	0	0	0
1:2156092|2150790(+)	PRKCZ	PRKCZ	find_circ,CIRI2,DCC,CIRCexplorer2	0	0	0
1:2157316|2150790(+)		PRKCZ	CIRI2,DCC	0	0	0
1:2172190|2150955(+)		PRKCZ	CIRI2,DCC	0	0	0
1:2155432|2155164(+)		PRKCZ	CIRI2	1	0	1
1:2172388|2155995(+)	PRKCZ	PRKCZ	find_circ,CIRI2,DCC,CIRCexplorer2	0	0	0
1:2174016|2155995(+)	PRKCZ	PRKCZ	find_circ,CIRI2,DCC,CIRCexplorer2	0	0	0
1:2175313|2155995(+)	PRKCZ	PRKCZ	find_circ,CIRI2,DCC,CIRCexplorer2	0	0	0
1:2174016|2169518(+)	PRKCZ	PRKCZ	find_circ,CIRI2,DCC,CIRCexplorer2	0	0	0
1:2175313|2169518(+)	PRKCZ	PRKCZ	find_circ,CIRI2,DCC,CIRCexplorer2	0	0	0
1:2172388|2172055(+)	PRKCZ	PRKCZ	find_circ,CIRI2,DCC,CIRCexplorer2	0	0	0
1:2172122|2175886(-)		PRKCZ	CIRI2	0	0	0
1:2175887|2184554(-)		PRKCZ	CIRI2	0	0	0
1:2177247|2176693(+)		PRKCZ	CIRI2	0	0	0
1:2180854|2178083(+)		PRKCZ	CIRI2	0	0	0
1:2181831|2181313(+)		PRKCZ	CIRI2	0	0	0
1:2229735|2184583(+)		SKI	CIRI2	0	0	0
1:2185361|2184589(+)		PRKCZ	CIRI2,DCC	0	0	0
1:2190809|2192360(-)		FAAP20	CIRI2,DCC	0	0	0
1:2193738|2193072(+)		FAAP20	CIRI2,DCC	0	0	0
1:2193372|2193638(-)		FAAP20	CIRI2	0	0	0
1:2195255|2193496(+)		FAAP20	CIRI2	0	0	0
1:2193639|2198123(-)		FAAP20	CIRI2	0	0	0
1:2208532|2207386(+)		FAAP20	CIRI2,DCC	0	0	0
1:2207552|2210219(-)		FAAP20	CIRI2,DCC	0	0	0
1:2209333|2210219(-)		FAAP20	CIRI2,DCC	0	0	0
1:2228992|2229132(-)		SKI	CIRI2	0	1	1
1:2306250|2229181(+)		SKI	CIRI2	0	0	0
1:2231045|2232624(-)		SKI	CIRI2	0	0	0
1:2238997|2240067(-)		SKI	CIRI2	0	0	0
1:2238997|2307449(-)		SKI	CIRI2	0	0	0
1:2239548|2239942(-)		SKI	CIRI2,DCC	0	0	0
1:2241992|2241671(+)		SKI	CIRI2	0	0	0
1:2242982|2241858(+)		SKI	CIRI2	0	0	0
1:2242982|2241877(+)		SKI	CIRI2	0	0	0
1:2244007|2244478(-)		SKI	CIRI2	1	0	1
1:2258649|2247127(+)		SKI	CIRI2	1	0	1
1:2250252|2249265(+)		SKI	CIRI2	0	1	1
1:2250348|2249795(+)		SKI	CIRI2,DCC	0	0	0
1:2250137|2250353(-)		SKI	CIRI2	0	0	0
1:2254098|2253319(+)		SKI	CIRI2	0	0	0
1:2255297|2255553(-)		SKI	CIRI2	0	0	0
1:2263658|2263179(+)		SKI	CIRI2,DCC	0	1	1
1:2263707|2263515(+)		SKI	CIRI2,DCC	0	0	0
1:2282887|2284134(-)		SKI	CIRI2	0	0	0
1:2284862|2283869(+)		SKI	CIRI2,DCC	0	0	0
1:2286121|2296079(-)		SKI	CIRI2	0	0	0
1:2303400|2301902(+)		SKI	CIRI2	0	0	0
1:2302229|2302916(-)		SKI	CIRI2	0	0	0
1:2304585|2302978(+)	SKI	SKI	find_circ,CIRI2,DCC,CIRCexplorer2	0	0	0
1:2303025|2309212(-)		SKI	CIRI2	0	0	0
1:2304102|2303285(+)	SKI	SKI	find_circ,CIRI2,DCC,CIRCexplorer2	0	0	0
1:2304108|2303285(+)		SKI	CIRI2,DCC	0	0	0
1:2303378|2306085(-)		SKI	CIRI2	0	0	0
1:2304083|2303913(+)		SKI	CIRI2,DCC	0	1	1
1:2306678|2304078(+)		SKI	CIRI2	0	0	0
1:2308505|2307428(+)		SKI	CIRI2,DCC	0	0	0
1:2318809|2317611(+)			CIRI2,DCC	0	0	0
1:2330100|2331861(-)		MORN1	CIRI2	0	0	0
1:2336469|2336800(-)		MORN1	CIRI2	0	0	0
1:2357432|2374557(-)	MORN1	MORN1	find_circ,CIRI2,CIRCexplorer2,DCC	0	0	0
1:2361481|2366633(-)		MORN1	CIRI2	1	0	1
1:2361525|2366605(-)		MORN1	CIRI2	1	0	1
1:2362935|2363257(-)		MORN1	CIRI2	0	0	0
1:2363640|2388337(-)		MORN1	CIRI2	1	0	1
1:2369841|2388337(-)		MORN1	CIRI2	0	0	0
1:2370241|2371287(-)		MORN1	CIRI2	0	0	0
1:2372481|2385897(-)	MORN1	MORN1	find_circ,CIRI2,CIRCexplorer2	0	0	0
1:2372481|2388337(-)	MORN1	MORN1	find_circ,CIRI2,CIRCexplorer2	0	0	0
1:2383113|2383413(-)		MORN1	CIRI2	0	0	0
1:2384978|2388337(-)	MORN1	MORN1	find_circ,CIRI2,CIRCexplorer2	0	0	0
1:2385807|2388337(-)	MORN1	MORN1	CIRI2	0	0	0
1:2385807|2389996(-)	MORN1	MORN1	find_circ,CIRI2,DCC,CIRCexplorer2	0	0	0
1:2388239|2388584(-)		MORN1	CIRI2	0	0	0
1:2393008|2392814(+)		RER1	CIRI2	0	0	0
1:2400935|2393270(+)		RER1	CIRI2	0	0	0
1:2403081|2393270(+)		RER1	CIRI2,DCC	0	0	0
1:2403589|2393270(+)		RER1	CIRI2,DCC	0	0	0
1:2393452|2393315(+)		RER1	CIRI2	0	1	1
1:2395706|2394484(+)		RER1	CIRI2	0	0	0
1:2403589|2394647(+)		RER1	CIRI2	0	0	0
1:2394989|2394854(+)		RER1	CIRI2,DCC	0	1	1
1:2397220|2395784(+)	RER1	RER1	find_circ,CIRI2,DCC,CIRCexplorer2	0	0	0
1:2400935|2395784(+)	RER1	RER1	CIRI2,find_circ,DCC,CIRCexplorer2	0	0	0
1:2402342|2395784(+)	RER1	RER1	find_circ,CIRI2,DCC,CIRCexplorer2	0	0	0
1:2403589|2395784(+)		RER1	CIRI2,DCC	0	0	0
1:2395834|2400902(-)		RER1	CIRI2	0	0	0
1:2400935|2397116(+)	RER1	RER1	find_circ,CIRI2,DCC,CIRCexplorer2	0	0	0
1:2402342|2397116(+)	RER1	RER1	find_circ,CIRI2,DCC,CIRCexplorer2	0	0	0
1:2399810|2400072(-)		RER1	CIRI2,DCC	0	0	0
1:2401540|2400443(+)		RER1	CIRI2	0	0	0
1:2403006|2402343(+)		RER1	CIRI2	0	0	0
1:2403589|2403326(+)		RER1	CIRI2,DCC	0	0	0
1:2403972|2403590(+)		RER1	CIRI2,DCC	0	0	0
1:2405136|2404716(+)		RER1	CIRI2	0	0	0
1:2404892|2405222(-)		RER1	CIRI2,DCC	0	0	0
1:2405040|2405222(-)		RER1	CIRI2,DCC	0	0	0
1:2405457|2410419(-)		PEX10	CIRI2,DCC	0	0	0
1:2406544|2405539(+)		PEX10	CIRI2	0	0	0
1:2408496|2410451(-)		PEX10	CIRI2,DCC	0	0	0
1:2417103|2416631(+)			CIRI2	0	0	0
1:2417092|2416802(+)			CIRI2,DCC	0	0	0
1:2447887|2447546(+)		PLCH2	CIRI2	0	0	0
1:2459127|2457166(+)		PLCH2	CIRI2	0	0	0
1:2480312|2478476(+)	PLCH2	PLCH2	find_circ,CIRI2,DCC,CIRCexplorer2	0	0	0
1:2491335|2478476(+)	PLCH2	PLCH2	find_circ,CIRI2,DCC,CIRCexplorer2	0	0	0
1:2480246|2478594(+)		PLCH2	CIRI2,DCC	0	0	0
1:2492717|2492504(+)		PLCH2	CIRI2	0	0	0
1:2493399|2493635(-)		PLCH2	CIRI2	0	0	0
1:2497010|2496607(+)	PLCH2	PLCH2	find_circ,CIRI2,DCC,CIRCexplorer2	0	0	0
1:2504550|2502703(+)		PLCH2	CIRI2	0	0	0
1:2508880|2510157(-)		PANK4	CIRI2,DCC	0	0	0
1:2509862|2510157(-)	PANK4	PANK4	CIRI2,DCC	0	0	0
1:2509862|2511683(-)	PANK4	PANK4	find_circ,CIRI2,DCC,CIRCexplorer2	0	0	0
1:2509862|2514439(-)		PANK4	CIRI2,DCC	0	0	0
1:2509862|2514466(-)	PANK4	PANK4	find_circ,CIRI2,DCC,CIRCexplorer2	0	0	0
1:2509862|2515717(-)	PANK4	PANK4	find_circ,CIRI2,DCC,CIRCexplorer2	0	0	0
1:2510057|2511683(-)	PANK4	PANK4	find_circ,CIRI2,DCC,CIRCexplorer2	0	0	0
1:2512357|2512055(+)		PANK4	CIRI2	0	0	0
1:2512360|2512055(+)		PANK4	CIRI2,DCC	0	0	0
1:2514002|2521800(-)	PANK4	PANK4	find_circ,CIRI2,DCC,CIRCexplorer2	0	0	0
1:2518164|2518597(-)	PANK4	PANK4	find_circ,CIRI2,DCC,CIRCexplorer2	0	0	0
1:2518516|2519324(-)	PANK4	PANK4	find_circ,CIRI2,DCC,CIRCexplorer2	0	0	0
1:2519143|2521800(-)	PANK4	PANK4	find_circ,CIRI2,DCC,CIRCexplorer2	0	0	0
1:2520723|2521800(-)	PANK4	PANK4	find_circ,CIRI2,CIRCexplorer2	0	0	0
1:2525661|2525063(+)		PANK4	CIRI2	0	0	0
1:2536596|2536461(+)			CIRI2,DCC	0	1	1
1:2539900|2539480(+)			CIRI2,DCC	0	0	0
1:2539900|2539486(+)			CIRI2	0	0	0
1:2539900|2539498(+)			CIRI2	0	0	0
1:2559389|2556262(+)		TNFRSF14	CIRI2	0	0	0
1:2558468|2556585(+)	TNFRSF14	TNFRSF14	find_circ,CIRI2,DCC,CIRCexplorer2	0	0	0
1:2558551|2558936(-)		TNFRSF14	CIRI2,DCC	0	0	0
1:2558919|2559284(-)		TNFRSF14	CIRI2	0	0	0
1:2559496|2567600(-)		RP3-395M20	CIRI2	0	0	0
1:2560714|2559823(+)	TNFRSF14	TNFRSF14	find_circ,CIRI2,DCC,CIRCexplorer2	0	0	0
1:2559947|2563242(-)		TNFRSF14	CIRI2	0	0	0
1:2563169|2562865(+)		TNFRSF14	CIRI2	0	0	0
1:2563416|2562865(+)		TNFRSF14	CIRI2	0	0	0
1:2586901|2587186(-)		FAM213B	CIRI2	0	0	0
1:2586901|2590203(-)		FAM213B	CIRI2	0	0	0
1:2588589|2588989(-)		FAM213B	CIRI2	0	0	0
1:2588589|2589698(-)		FAM213B	CIRI2	0	0	0
1:2588589|2590382(-)		FAM213B	CIRI2	0	0	0
1:2588892|2588626(+)		FAM213B	find_circ,CIRI2,DCC,CIRCexplorer2	0	0	0
1:2588897|2588626(+)		FAM213B	find_circ,CIRI2,DCC,CIRCexplorer2	0	0	0
1:2590787|2590135(+)		FAM213B	CIRI2,DCC	0	0	0
1:2590374|2590153(+)		FAM213B	CIRI2	0	0	0
1:2590274|2590443(-)		FAM213B	CIRI2	0	1	1
1:2591557|2592027(-)	MMEL1	MMEL1	find_circ,CIRI2,CIRCexplorer2	0	0	0
1:2603884|2605623(-)	MMEL1	MMEL1	find_circ,CIRI2,DCC,CIRCexplorer2	0	0	0
1:2900419|2899574(+)			CIRI2,DCC	0	0	0
1:2995772|2994536(+)			CIRI2	0	0	0
1:3024300|3024588(-)			CIRI2	0	0	0
1:3060230|3061331(-)	PRDM16-DT	LINC00982	find_circ,CIRI2,DCC,CIRCexplorer2	0	0	0
1:3062223|3062798(-)		LINC00982	CIRI2	0	0	0
1:3066152|3066318(-)		LINC00982	CIRI2	0	1	1
1:3070929|3075744(-)		PRDM16	CIRI2	0	0	0
1:3071869|3071532(+)		PRDM16	CIRI2,DCC	0	0	0
1:3074186|3074600(-)		PRDM16	CIRI2	0	0	0
1:3084075|3083858(+)		PRDM16	CIRI2,DCC	0	0	0
1:3134860|3126730(+)		PRDM16	CIRI2	0	0	0
1:3153134|3153403(-)		PRDM16	CIRI2,DCC	0	0	0
1:3155530|3155724(-)		PRDM16	CIRI2,DCC	0	0	0
1:3186474|3177365(+)		PRDM16	CIRI2	0	0	0
1:3244137|3177365(+)		PRDM16	CIRI2	0	0	0
1:3186474|3186125(+)	PRDM16	PRDM16	find_circ,CIRI2,DCC,CIRCexplorer2	0	0	0
1:3193069|3186125(+)		PRDM16	CIRI2,DCC	0	0	0
1:3244137|3186125(+)	PRDM16	PRDM16	find_circ,CIRI2,DCC,CIRCexplorer2	0	0	0
1:3232697|3232488(+)		PRDM16	CIRI2,DCC	0	0	0
1:3246136|3245964(+)		PRDM16	CIRI2,DCC	0	1	1
1:3262926|3262730(+)		PRDM16	CIRI2	0	0	0
1:3311925|3309837(+)		PRDM16	CIRI2	0	0	0
1:3350568|3350365(+)		PRDM16	CIRI2,DCC	0	0	0
1:3361338|3361572(-)		PRDM16	CIRI2,DCC	0	0	0
1:3365051|3364820(+)		PRDM16	CIRI2	0	0	0
1:3382506|3383872(-)		PRDM16	CIRI2	0	0	0
1:3402998|3402791(+)	PRDM16	PRDM16	find_circ,CIRI2,DCC,CIRCexplorer2	0	0	0
1:3410967|3410652(+)		PRDM16	CIRI2,DCC	0	0	0
1:3412800|3411384(+)	PRDM16	PRDM16	CIRI2	0	0	0
1:3432140|3411384(+)	PRDM16	PRDM16	find_circ,CIRI2,DCC,CIRCexplorer2	0	0	0
1:3421874|3424284(-)		PRDM16	CIRI2	0	0	0
1:3431108|3430872(+)	PRDM16	PRDM16	find_circ,CIRI2,DCC,CIRCexplorer2	0	0	0
1:3437978|3438195(-)		PRDM16	CIRI2	0	0	0
1:3454374|3454638(-)		ARHGEF16	CIRI2	0	0	0
1:3455366|3455655(-)		ARHGEF16	CIRI2,DCC	0	0	0
1:3458974|3458782(+)		ARHGEF16	CIRI2	0	0	0
1:3469593|3468880(+)	ARHGEF16	ARHGEF16	find_circ,CIRI2,DCC,CIRCexplorer2	0	0	0
1:3474742|3468880(+)		ARHGEF16	CIRI2	0	0	0
1:3476062|3473078(+)	ARHGEF16	ARHGEF16	find_circ,CIRI2,DCC,CIRCexplorer2	0	0	0
1:3478214|3478525(-)		ARHGEF16	CIRI2,DCC	0	0	0
1:3486226|3486963(-)			CIRI2	0	0	0
1:3506165|3501406(+)		MEGF6	CIRI2,DCC	0	0	0
1:3503543|3503316(+)		MEGF6	CIRI2,DCC	0	0	0
1:3505208|3515527(-)	MEGF6	MEGF6	CIRI2	0	0	0
1:3509772|3509211(+)		MEGF6	CIRI2	0	0	0
1:3511571|3509223(+)		MEGF6	CIRI2	0	0	0
1:3510031|3509388(+)		MEGF6	CIRI2	0	0	0
1:3510519|3509808(+)		MEGF6	CIRI2,DCC	0	0	0
1:3510646|3510864(-)		MEGF6	CIRI2,DCC	0	0	0
1:3514550|3515527(-)	MEGF6	MEGF6	find_circ,CIRI2,DCC,CIRCexplorer2	0	0	0
1:3514550|3525082(-)		MEGF6	CIRI2,DCC	0	0	0
1:3543785|3544113(-)		MEGF6	CIRI2,DCC	0	0	0
1:3563665|3563487(+)		MEGF6	CIRI2	0	0	0
1:3579825|3595447(-)	MEGF6	MEGF6	find_circ,CIRI2,CIRCexplorer2	0	0	0
1:3579825|3602600(-)	MEGF6	MEGF6	find_circ,CIRI2,DCC,CIRCexplorer2	0	0	0
1:3627653|3625713(+)	TPRG1L	TPRG1L	find_circ,CIRI2,DCC,CIRCexplorer2	0	0	0
1:3627653|3627500(+)	TPRG1L	TPRG1L	find_circ,CIRI2,DCC,CIRCexplorer2	0	1	1
1:3629519|3628996(+)		TPRG1L	CIRI2	0	0	0
1:3631466|3633503(-)	WRAP73	WRAP73	find_circ,CIRI2,DCC,CIRCexplorer2	0	0	0
1:3631466|3647560(-)	WRAP73	WRAP73	CIRI2,DCC	0	0	0
1:3634997|3635294(-)	WRAP73	WRAP73	find_circ,CIRI2,DCC,CIRCexplorer2	0	0	0
1:3636995|3646782(-)	WRAP73	WRAP73	find_circ,CIRI2,DCC,CIRCexplorer2	0	0	0
1:3636995|3647560(-)	WRAP73	WRAP73	find_circ,CIRI2,DCC,CIRCexplorer2	0	0	0
1:3638750|3647560(-)	WRAP73	WRAP73	CIRI2	0	0	0
1:3646964|3647407(-)		WRAP73	find_circ,CIRI2,CIRCexplorer2	0	0	0
1:3657430|3658088(-)		TP73	CIRI2	0	0	0
1:3718890|3719221(-)		TP73	CIRI2,DCC	0	0	0
1:3735324|3746186(-)		TP73-AS1	CIRI2,DCC	0	0	0
1:3737781|3740552(-)		TP73-AS1	CIRI2	1	0	1
1:3738046|3739238(-)		TP73-AS1	CIRI2	0	0	0
1:3738223|3746181(-)		TP73-AS1	CIRI2,DCC	0	0	0
1:3738223|3746186(-)		TP73-AS1	CIRI2,DCC	0	0	0
1:3739059|3745921(-)		TP73-AS1	CIRI2,DCC	0	0	0
1:3739764|3745981(-)		TP73-AS1	CIRI2	0	0	0
1:3740233|3742517(-)	TP73-AS1	TP73-AS1	find_circ,CIRI2,CIRCexplorer2	0	0	0
1:3740233|3743190(-)	TP73-AS1	TP73-AS1	find_circ,CIRI2,DCC,CIRCexplorer2	0	0	0
1:3740233|3746181(-)	TP73-AS1	TP73-AS1	find_circ,CIRI2,DCC,CIRCexplorer2	0	0	0
1:3740233|3746186(-)	TP73-AS1	TP73-AS1	CIRI2,DCC	0	0	0
1:3741847|3741451(+)		TP73-AS1	CIRI2	0	0	0
1:3742804|3743190(-)	TP73-AS1	TP73-AS1	CIRI2,find_circ,DCC,CIRCexplorer2	0	0	0
1:3777499|3778868(-)		LRRC47	CIRI2	0	0	0
1:3777828|3778323(-)			CIRI2	0	0	0
1:3780437|3780850(-)		LRRC47	CIRI2,DCC	1	0	1
1:3780802|3781043(-)		LRRC47	CIRI2,DCC	1	0	1
1:3781151|3781601(-)		LRRC47	CIRI2,DCC	0	0	0
1:3781151|3784111(-)		LRRC47	CIRI2,DCC	0	0	0
1:3781151|3787310(-)		LRRC47	CIRI2	0	0	0
1:3781184|3781601(-)		LRRC47	CIRI2,DCC	0	0	0
1:3781184|3784027(-)		LRRC47	CIRI2	0	0	0
1:3781512|3784111(-)	LRRC47	LRRC47	CIRI2,find_circ,DCC,CIRCexplorer2	0	0	0
1:3781512|3787310(-)	LRRC47	LRRC47	find_circ,CIRI2,DCC,CIRCexplorer2	0	0	0
1:3782661|3784111(-)	LRRC47	LRRC47	find_circ,CIRI2,CIRCexplorer2,DCC	0	0	0
1:3783770|3785203(-)		LRRC47	CIRI2,DCC	0	0	0
1:3783996|3785203(-)	LRRC47	LRRC47	CIRI2	0	0	0
1:3785329|3786848(-)		LRRC47	find_circ,CIRI2,DCC,CIRCexplorer2	0	0	0
1:3796161|3787002(+)		LRRC47	CIRI2,DCC	0	0	0
1:3787049|3796121(-)		LRRC47	CIRI2	0	0	0
1:3788776|3789094(-)		LRRC47	CIRI2,DCC	0	0	0
1:3815418|3816370(-)		CEP104	CIRI2,DCC	0	0	0
1:3816280|3816952(-)		CEP104	CIRI2,DCC	0	0	0
1:3816280|3826744(-)	CEP104	CEP104	find_circ,CIRI2,CIRCexplorer2,DCC	0	0	0
1:3823174|3823562(-)	CEP104	CEP104	find_circ,CIRI2,DCC,CIRCexplorer2	0	0	0
1:3823174|3826744(-)	CEP104	CEP104	find_circ,CIRI2,CIRCexplorer2,DCC	0	0	0
1:3823174|3834035(-)	CEP104	CEP104	find_circ,CIRI2,DCC,CIRCexplorer2	0	0	0
1:3825758|3834035(-)	CEP104	CEP104	find_circ,CIRI2,DCC,CIRCexplorer2	0	0	0
1:3829266|3831222(-)	CEP104	CEP104	find_circ,CIRI2,CIRCexplorer2	0	0	0
1:3829266|3834035(-)	CEP104	CEP104	find_circ,CIRI2,DCC,CIRCexplorer2	0	0	0
1:3829266|3837519(-)	CEP104	CEP104	CIRI2	0	0	0
1:3829266|3848781(-)	CEP104	CEP104	find_circ,CIRI2,DCC,CIRCexplorer2	0	0	0
1:3829729|3835092(-)		CEP104	CIRI2,DCC	0	0	0
1:3831046|3834035(-)	CEP104	CEP104	find_circ,CIRI2,DCC,CIRCexplorer2	0	0	0
1:3831046|3835092(-)	CEP104	CEP104	find_circ,CIRI2,DCC,CIRCexplorer2	0	0	0
1:3831046|3837519(-)	CEP104	CEP104	find_circ,CIRI2,DCC,CIRCexplorer2	0	0	0
1:3831046|3848781(-)	CEP104	CEP104	find_circ,CIRI2,DCC,CIRCexplorer2	0	0	0
1:3833862|3835053(-)		CEP104	CIRI2,DCC	0	0	0
1:3833862|3835092(-)	CEP104	CEP104	find_circ,CIRI2,DCC,CIRCexplorer2	0	0	0
1:3833862|3845351(-)	CEP104	CEP104	CIRI2	0	0	0
1:3836495|3839776(-)	CEP104	CEP104	find_circ,CIRI2,DCC,CIRCexplorer2	0	0	0
1:3836495|3845351(-)	CEP104	CEP104	CIRI2	0	0	0
1:3837292|3845351(-)	CEP104	CEP104	CIRI2	0	0	0
1:3837292|3847613(-)	CEP104	CEP104	find_circ,CIRI2,DCC,CIRCexplorer2	0	0	0
1:3838964|3845351(-)	CEP104	CEP104	find_circ,CIRI2,DCC,CIRCexplorer2	0	0	0
1:3838964|3847613(-)	CEP104	CEP104	find_circ,CIRI2,DCC,CIRCexplorer2	0	0	0
1:3838964|3848781(-)	CEP104	CEP104	find_circ,CIRI2,DCC,CIRCexplorer2	0	0	0
1:3838964|3852421(-)	CEP104	CEP104	find_circ,CIRI2,DCC,CIRCexplorer2	0	0	0
1:3839608|3845351(-)	CEP104	CEP104	CIRI2,find_circ,DCC,CIRCexplorer2	0	0	0
1:3839608|3847613(-)	CEP104	CEP104	find_circ,CIRI2,CIRCexplorer2	0	0	0
1:3839608|3848781(-)	CEP104	CEP104	find_circ,CIRI2,CIRCexplorer2,DCC	0	0	0
1:3841082|3845351(-)		CEP104	CIRI2,DCC	0	0	0
1:3841082|3852421(-)		CEP104	CIRI2,DCC	0	0	0
1:3843019|3844503(-)		CEP104	CIRI2	1	0	1
1:3844160|3844503(-)		CEP104	CIRI2	1	0	1
1:3844907|3845351(-)	CEP104	CEP104	find_circ,CIRI2,DCC,CIRCexplorer2	0	0	0
1:3844907|3847613(-)	CEP104	CEP104	find_circ,CIRI2,DCC,CIRCexplorer2	0	0	0
1:3844907|3848781(-)	CEP104	CEP104	find_circ,CIRI2,DCC,CIRCexplorer2	0	0	0
1:3844907|3852421(-)	CEP104	CEP104	find_circ,CIRI2,DCC,CIRCexplorer2	0	0	0
1:3844907|3856001(-)		CEP104	CIRI2,DCC	0	0	0
1:3847504|3844954(+)		CEP104	CIRI2	0	0	0
1:3845289|3848781(-)	CEP104	CEP104	find_circ,CIRI2,DCC,CIRCexplorer2	0	0	0
1:3847475|3848781(-)	CEP104	CEP104	find_circ,CIRI2,DCC,CIRCexplorer2	0	0	0
1:3848608|3852421(-)	CEP104	CEP104	find_circ,CIRI2,DCC,CIRCexplorer2	0	0	0
1:3848608|3856001(-)		CEP104	CIRI2	0	0	0
1:3863509|3862376(+)		DFFB	CIRI2	0	0	0
1:3869775|3865812(+)	DFFB	DFFB	find_circ,CIRI2,DCC,CIRCexplorer2	0	0	0
1:3872572|3865812(+)	DFFB	DFFB	find_circ,CIRI2,DCC,CIRCexplorer2	0	0	0
1:3883800|3865812(+)		DFFB	CIRI2,DCC	0	0	0
1:3884665|3867757(+)		DFFB	CIRI2	1	0	1
1:3869154|3867761(+)		DFFB	CIRI2	1	0	1
1:3872572|3867974(+)	DFFB	DFFB	find_circ,CIRI2,DCC,CIRCexplorer2	0	0	0
1:3883800|3867974(+)		DFFB	CIRI2,DCC	0	0	0
1:3883800|3872472(+)		DFFB	CIRI2,DCC	0	0	0
1:3883800|3883507(+)	DFFB	DFFB	find_circ,CIRI2,DCC,CIRCexplorer2	0	0	0
1:3887078|3892996(-)		C1orf174	CIRI2,DCC	0	0	0
1:3889424|3887583(+)		C1orf174	CIRI2	0	1	1
1:3888281|3892996(-)		C1orf174	CIRI2,DCC	0	0	0
1:3889964|3892996(-)		C1orf174	CIRI2,DCC	0	0	0
1:4443286|4443427(-)			CIRI2	0	1	1
1:4712699|4665823(+)		AJAP1	CIRI2,DCC	0	0	0
1:4699901|4697951(+)		AJAP1	CIRI2	0	0	0
1:4712699|4711900(+)	AJAP1	AJAP1	find_circ,CIRI2,DCC,CIRCexplorer2	0	0	0
1:4774558|4769853(+)	AJAP1	AJAP1	find_circ,CIRI2,DCC,CIRCexplorer2	0	0	0
1:4791171|4769853(+)		AJAP1	CIRI2,DCC	0	0	0
1:4774567|4774911(-)		AJAP1	CIRI2	0	0	0
1:4781209|4781928(-)		AJAP1	CIRI2,DCC	0	0	0
1:4781209|4781933(-)		AJAP1	CIRI2	0	0	0
1:4784615|4784444(+)		AJAP1	CIRI2	0	1	1
1:4788638|4791929(-)		AJAP1	CIRI2	0	0	0
1:5018035|5017892(+)			CIRI2	0	1	1
1:5042066|5041660(+)			CIRI2,DCC	0	0	0
1:5590840|5590979(-)		RP11-154H17	CIRI2	1	0	1
1:5711532|5710637(+)			CIRI2	0	0	0
1:5828007|5828808(-)			CIRI2,DCC	0	0	0
1:5828007|5835205(-)			CIRI2	0	0	0
1:5828007|5986327(-)		NPHP4	CIRI2	0	0	0
1:5858935|5859366(-)			CIRI2,DCC	0	0	0
1:5860576|5861206(-)			CIRI2	0	0	0
1:5863280|5873335(-)		NPHP4	CIRI2,DCC	0	0	0
1:5863890|5866458(-)	NPHP4	NPHP4	CIRI2	0	0	0
1:5863890|5873335(-)	NPHP4	NPHP4	find_circ,CIRI2,DCC,CIRCexplorer2	0	0	0
1:5863890|5880239(-)	NPHP4	NPHP4	find_circ,CIRI2,DCC,CIRCexplorer2	0	0	0
1:5865230|5863960(+)		NPHP4	CIRI2	0	0	0
1:5865102|5866458(-)	NPHP4	NPHP4	CIRI2,find_circ,CIRCexplorer2	0	0	0
1:5866369|5867115(-)		NPHP4	CIRI2,DCC	0	0	0
1:5866373|5887466(-)	NPHP4	NPHP4	CIRI2	0	0	0
1:5867030|5880239(-)	NPHP4	NPHP4	find_circ,CIRI2,CIRCexplorer2	0	0	0
1:5867030|5905783(-)	NPHP4	NPHP4	CIRI2	0	0	0
1:5867206|5867735(-)		NPHP4	CIRI2,DCC	0	0	0
1:5867740|5873335(-)	NPHP4	NPHP4	find_circ,CIRI2,CIRCexplorer2	0	0	0
1:5873252|5880239(-)	NPHP4	NPHP4	find_circ,CIRI2,DCC,CIRCexplorer2	0	0	0
1:5873252|5887466(-)	NPHP4	NPHP4	CIRI2	0	0	0
1:5873252|5907222(-)	NPHP4	NPHP4	find_circ,CIRI2,CIRCexplorer2	0	0	0
1:5873252|5909213(-)	NPHP4	NPHP4	find_circ,CIRI2,DCC,CIRCexplorer2	0	0	0
1:5877011|5876252(+)		NPHP4	CIRI2,DCC	0	0	0
1:5880114|5986327(-)	NPHP4	NPHP4	find_circ,CIRI2,CIRCexplorer2	0	0	0
1:5887286|5905783(-)	NPHP4	NPHP4	find_circ,CIRI2,CIRCexplorer2	0	0	0
1:5887286|5909213(-)	NPHP4	NPHP4	find_circ,CIRI2,DCC,CIRCexplorer2	0	0	0
1:5887286|5986327(-)	NPHP4	NPHP4	find_circ,CIRI2,CIRCexplorer2	0	0	0
1:5890868|5905780(-)	NPHP4	NPHP4	find_circ,CIRI2,CIRCexplorer2	0	0	0
1:5890868|5909213(-)	NPHP4	NPHP4	CIRI2	0	0	0
1:5890868|5986232(-)		NPHP4	CIRI2	0	0	0
1:5890868|5986327(-)	NPHP4	NPHP4	find_circ,CIRI2,DCC,CIRCexplorer2	0	0	0
1:5904617|5905780(-)	NPHP4	NPHP4	find_circ,CIRI2,DCC,CIRCexplorer2	0	0	0
1:5904617|5905783(-)	NPHP4	NPHP4	CIRI2,find_circ,DCC,CIRCexplorer2	0	0	0
1:5904617|5907222(-)	NPHP4	NPHP4	find_circ,CIRI2,DCC,CIRCexplorer2	0	0	0
1:5904617|5909213(-)	NPHP4	NPHP4	find_circ,CIRI2,DCC,CIRCexplorer2	0	0	0
1:5904617|5927787(-)	NPHP4	NPHP4	find_circ,CIRI2,DCC,CIRCexplorer2	0	0	0
1:5904617|5933329(-)	NPHP4	NPHP4	find_circ,CIRI2,DCC,CIRCexplorer2	0	0	0
1:5904617|5948251(-)	NPHP4	NPHP4	find_circ,CIRI2,DCC,CIRCexplorer2	0	0	0
1:5904617|5952836(-)	NPHP4	NPHP4	find_circ,CIRI2,DCC,CIRCexplorer2	0	0	0
1:5904617|5953947(-)		NPHP4	CIRI2,DCC	0	0	0
1:5904617|5961949(-)	NPHP4	NPHP4	CIRI2,DCC	0	0	0
1:5904617|5986232(-)		NPHP4	CIRI2,DCC	0	0	0
1:5904617|5986327(-)	NPHP4	NPHP4	find_circ,CIRI2,DCC,CIRCexplorer2	0	0	0
1:5904617|5986889(-)		NPHP4	CIRI2	0	0	0
1:5905292|5927787(-)	NPHP4	NPHP4	find_circ,CIRI2,DCC,CIRCexplorer2	0	0	0
1:5907115|5933329(-)	NPHP4	NPHP4	find_circ,CIRI2,DCC,CIRCexplorer2	0	0	0
1:5922060|5927787(-)		NPHP4	CIRI2,DCC	0	0	0
1:5922060|5933329(-)		NPHP4	CIRI2	0	0	0
1:5922060|5986232(-)		NPHP4	CIRI2,DCC	0	0	0
1:5922060|5986327(-)		NPHP4	CIRI2	0	0	0
1:5923414|5961949(-)		NPHP4	CIRI2,DCC	0	0	0
1:5927649|5933329(-)	NPHP4	NPHP4	find_circ,CIRI2,DCC,CIRCexplorer2	0	0	0
1:5927649|5948251(-)	NPHP4	NPHP4	find_circ,CIRI2,DCC,CIRCexplorer2	0	0	0
1:5927649|5952836(-)	NPHP4	NPHP4	find_circ,CIRI2,DCC,CIRCexplorer2	0	0	0
1:5927649|5961949(-)	NPHP4	NPHP4	find_circ,CIRI2,DCC,CIRCexplorer2	0	0	0
1:5927649|5978413(-)	NPHP4	NPHP4	find_circ,CIRI2,DCC,CIRCexplorer2	0	0	0
1:5927649|5986232(-)		NPHP4	CIRI2,DCC	0	0	0
1:5927649|5986327(-)	NPHP4	NPHP4	find_circ,CIRI2,DCC,CIRCexplorer2	0	0	0
1:5933147|5933935(-)		NPHP4	CIRI2,DCC	0	0	0
1:5933147|5947230(-)	NPHP4	NPHP4	find_circ,CIRI2,DCC,CIRCexplorer2	0	0	0
1:5933147|5952836(-)	NPHP4	NPHP4	CIRI2,find_circ,DCC,CIRCexplorer2	0	0	0
1:5933147|5961949(-)	NPHP4	NPHP4	find_circ,CIRI2,DCC,CIRCexplorer2	0	0	0
1:5933147|5978413(-)	NPHP4	NPHP4	find_circ,CIRI2,DCC,CIRCexplorer2	0	0	0
1:5947104|5952836(-)	NPHP4	NPHP4	find_circ,CIRI2,DCC,CIRCexplorer2	0	0	0
1:5947104|5961949(-)	NPHP4	NPHP4	find_circ,CIRI2,DCC,CIRCexplorer2	0	0	0
1:5947104|5969259(-)	NPHP4	NPHP4	find_circ,CIRI2,DCC,CIRCexplorer2	0	0	0
1:5947104|5986232(-)		NPHP4	CIRI2,DCC	0	0	0
1:5947104|5986327(-)	NPHP4	NPHP4	find_circ,CIRI2,DCC,CIRCexplorer2	0	0	0
1:5950162|5950625(-)		NPHP4	CIRI2,DCC	0	0	0
1:5952700|5969259(-)	NPHP4	NPHP4	find_circ,CIRI2,DCC,CIRCexplorer2	0	0	0
1:5952700|5978413(-)	NPHP4	NPHP4	find_circ,CIRI2,DCC,CIRCexplorer2	0	0	0
1:5952700|5986232(-)		NPHP4	CIRI2,DCC	0	0	0
1:5952700|5986327(-)	NPHP4	NPHP4	find_circ,CIRI2,DCC,CIRCexplorer2	0	0	0
1:5961794|5969259(-)	NPHP4	NPHP4	CIRI2,find_circ,DCC,CIRCexplorer2	0	0	0
1:5961794|5986232(-)		NPHP4	CIRI2,DCC	0	0	0
1:5961794|5986327(-)	NPHP4	NPHP4	find_circ,CIRI2,DCC,CIRCexplorer2	0	0	0
1:5961794|5990971(-)		NPHP4	CIRI2	0	0	0
1:5966493|5968408(-)		NPHP4	CIRI2	1	0	1
1:5967299|5969259(-)	NPHP4	NPHP4	find_circ,CIRI2,DCC,CIRCexplorer2	0	0	0
1:5967299|5978413(-)	NPHP4	NPHP4	find_circ,CIRI2,DCC,CIRCexplorer2	0	0	0
1:5967299|5986232(-)		NPHP4	CIRI2,DCC	0	0	0
1:5967299|5986327(-)	NPHP4	NPHP4	find_circ,CIRI2,DCC,CIRCexplorer2	0	0	0
1:5977439|5986232(-)		NPHP4	CIRI2,DCC	0	0	0
1:5978270|5986327(-)	NPHP4	NPHP4	find_circ,CIRI2,DCC,CIRCexplorer2	0	0	0
1:5978270|5990971(-)		NPHP4	CIRI2,DCC	0	0	0
1:5986155|5986290(-)		NPHP4	CIRI2,DCC	0	1	1
1:5986155|5992397(-)		NPHP4	CIRI2,DCC	0	0	0
1:5991652|5991359(+)		NPHP4	CIRI2,DCC	0	0	0
1:5999792|6000046(-)		KCNAB2	CIRI2,DCC	0	0	0
1:6000590|6001518(-)		KCNAB2	CIRI2	0	0	0
1:6023887|6024607(-)		KCNAB2	CIRI2	0	0	0
1:6045181|6045790(-)		KCNAB2	CIRI2	0	0	0
1:6047303|6047874(-)		KCNAB2	CIRI2,DCC	0	0	0
1:6055450|6054538(+)		KCNAB2	CIRI2	1	0	1
1:6063114|6054538(+)		KCNAB2	CIRI2	1	0	1
1:6054553|6055437(-)		KCNAB2	CIRI2	1	0	1
1:6059908|6060116(-)		KCNAB2	CIRI2	0	0	0
1:6085248|6072755(+)	KCNAB2	KCNAB2	find_circ,CIRI2,DCC,CIRCexplorer2	0	0	0
1:6090475|6072755(+)	KCNAB2	KCNAB2	find_circ,CIRI2,CIRCexplorer2	0	0	0
1:6087511|6085204(+)	KCNAB2	KCNAB2	find_circ,CIRI2,DCC,CIRCexplorer2	0	0	0
1:6089051|6085204(+)	KCNAB2	KCNAB2	find_circ,CIRI2,CIRCexplorer2,DCC	0	0	0
1:6094927|6095685(-)		KCNAB2	CIRI2	0	0	0
1:6099177|6099797(-)		KCNAB2	CIRI2,DCC	0	0	0
1:6099441|6099808(-)		KCNAB2	CIRI2	0	0	0
1:6100397|6099883(+)		KCNAB2	CIRI2,DCC	0	0	0
1:6099999|6100342(-)		KCNAB2	CIRI2,DCC	0	0	0
1:6106234|6111883(-)	CHD5	CHD5	find_circ,CIRI2,DCC,CIRCexplorer2	0	0	0
1:6106616|6109924(-)		CHD5	CIRI2,DCC	0	0	0
1:6110394|6112998(-)	CHD5	CHD5	find_circ,CIRI2,DCC,CIRCexplorer2	0	0	0
1:6121105|6121573(-)	CHD5	CHD5	find_circ,CIRI2,DCC,CIRCexplorer2	0	0	0
1:6125524|6125858(-)	CHD5	CHD5	find_circ,CIRI2,DCC,CIRCexplorer2	0	0	0
1:6125524|6126746(-)	CHD5	CHD5	find_circ,CIRI2,DCC,CIRCexplorer2	0	0	0
1:6126572|6126746(-)	CHD5	CHD5	CIRI2,DCC	0	1	1
1:6128046|6128609(-)	CHD5	CHD5	find_circ,CIRI2,DCC,CIRCexplorer2	0	0	0
1:6130266|6128154(+)		CHD5	CIRI2	0	0	0
1:6128499|6130283(-)		CHD5	CIRI2	0	0	0
1:6130281|6134259(-)		CHD5	CIRI2,DCC	0	0	0
1:6134718|6142605(-)	CHD5	CHD5	find_circ,CIRI2,DCC,CIRCexplorer2	0	0	0
1:6135230|6144155(-)	CHD5	CHD5	find_circ,CIRI2,DCC,CIRCexplorer2	0	0	0
1:6136517|6136865(-)	CHD5	CHD5	find_circ,CIRI2,DCC,CIRCexplorer2	0	0	0
1:6142128|6142605(-)	CHD5	CHD5	find_circ,CIRI2,DCC,CIRCexplorer2	0	0	0
1:6143823|6144155(-)	CHD5	CHD5	find_circ,CIRI2,DCC,CIRCexplorer2	0	0	0
1:6148854|6151155(-)	CHD5	CHD5	CIRI2	0	0	0
1:6155599|6180129(-)		CHD5	CIRI2	0	0	0
1:6159336|6168277(-)	CHD5	CHD5	CIRI2,find_circ,DCC,CIRCexplorer2	0	0	0
1:6170105|6171989(-)		CHD5	CIRI2	0	0	0
1:6176977|6177218(-)		CHD5	CIRI2,DCC	0	0	0
1:6185516|6185737(-)		RPL22	CIRI2,DCC	0	0	0
1:6186763|6197738(-)		RPL22	CIRI2,DCC	0	0	0
1:6187776|6188119(-)		RPL22	CIRI2	0	0	0
1:6189706|6189050(+)		RPL22	CIRI2	1	0	1
1:6190628|6191005(-)		RPL22	CIRI2	0	0	0
1:6192930|6197756(-)	RPL22	RPL22	find_circ,CIRI2,DCC,CIRCexplorer2	0	1	1
1:6192930|6200727(-)		RPL22	CIRI2	0	1	1
1:6192930|6200750(-)	RPL22	RPL22	find_circ,CIRI2,DCC,CIRCexplorer2	0	1	1
1:6194141|6193420(+)		RPL22	CIRI2	1	0	1
1:6197652|6200750(-)	RPL22	RPL22	find_circ,CIRI2,DCC,CIRCexplorer2	0	0	0
1:6208079|6207823(+)		RNF207	CIRI2	0	0	0
1:6222970|6208881(+)		ICMT	CIRI2	0	0	0
1:6210242|6210914(-)		RNF207	CIRI2,DCC	0	0	0
1:6212482|6212231(+)		RNF207	CIRI2,DCC	0	0	0
1:6215805|6213066(+)		RNF207	CIRI2	1	0	1
1:6218369|6213066(+)	RNF207	RNF207	find_circ,CIRI2,DCC,CIRCexplorer2	0	0	0
1:6215757|6213098(+)		RNF207	CIRI2,DCC	1	0	1
1:6214037|6213503(+)		RNF207	CIRI2,DCC	0	0	0
1:6229220|6220034(+)		ICMT	CIRI2	1	0	1
1:6221747|6221523(+)		ICMT	CIRI2	0	0	0
1:6222013|6222402(-)		ICMT	CIRI2,DCC	1	0	1
1:6222022|6223230(-)		ICMT	CIRI2,DCC	1	0	1
1:6223234|6222327(+)		ICMT	CIRI2	1	0	1
1:6222390|6223189(-)		ICMT	CIRI2	1	0	1
1:6222583|6222862(-)		ICMT	CIRI2,DCC	0	0	0
1:6225059|6224892(+)		ICMT	CIRI2,DCC	0	1	1
1:6225145|6224907(+)		ICMT	CIRI2	0	0	0
1:6225969|6226226(-)		ICMT	CIRI2	1	0	1
1:6229460|6229949(-)		ICMT	CIRI2	1	0	1
1:6231902|6232119(-)	ICMT	ICMT	find_circ,CIRI2,DCC,CIRCexplorer2	0	0	0
1:6231902|6233643(-)	ICMT	ICMT	find_circ,CIRI2,DCC,CIRCexplorer2	0	0	0
1:6231902|6234511(-)	ICMT	ICMT	find_circ,CIRI2,DCC,CIRCexplorer2	0	0	0
1:6231902|6234974(-)	ICMT	ICMT	find_circ,CIRI2,DCC,CIRCexplorer2	0	0	0
1:6232010|6233643(-)		ICMT	CIRI2,DCC	0	0	0
1:6233474|6234974(-)	ICMT	ICMT	CIRI2	0	0	0
1:6234886|6349866(-)		ACOT7	CIRI2	0	0	0
1:6248510|6247768(+)		GPR153	CIRI2	0	0	0
1:6248806|6248994(-)		GPR153	CIRI2,DCC	0	0	0
1:6254615|6253976(+)		GPR153	CIRI2	0	0	0
1:6254983|6254718(+)		GPR153	CIRI2	0	0	0
1:6259526|6255674(+)		GPR153	CIRI2	1	0	1
1:6281176|6264601(+)		ACOT7	CIRI2	0	0	0
1:6281102|6294980(-)	ACOT7	ACOT7	find_circ,CIRI2,DCC,CIRCexplorer2	0	0	0
1:6281102|6333568(-)	ACOT7	ACOT7	find_circ,CIRI2,DCC,CIRCexplorer2	0	0	0
1:6281102|6349866(-)	ACOT7	ACOT7	find_circ,CIRI2,DCC,CIRCexplorer2	0	0	0
1:6281148|6294954(-)		ACOT7	CIRI2	0	0	0
1:6281225|6294980(-)		ACOT7	CIRI2,DCC	0	0	0
1:6283930|6283259(+)		ACOT7	CIRI2	1	0	1
1:6294864|6349866(-)	ACOT7	ACOT7	find_circ,CIRI2,DCC,CIRCexplorer2	0	0	0
1:6307965|6307023(+)		ACOT7	CIRI2,DCC	0	0	0
1:6318492|6327413(-)	ACOT7	ACOT7	find_circ,CIRI2,DCC,CIRCexplorer2	0	0	0
1:6318492|6333568(-)	ACOT7	ACOT7	find_circ,CIRI2,DCC,CIRCexplorer2	0	0	0
1:6318492|6349866(-)	ACOT7	ACOT7	find_circ,CIRI2,DCC,CIRCexplorer2	0	0	0
1:6325167|6321780(+)		ACOT7	CIRI2	0	0	0
1:6323834|6327413(-)		ACOT7	CIRI2,DCC	0	0	0
1:6327299|6339589(-)	ACOT7	ACOT7	find_circ,CIRI2,DCC,CIRCexplorer2	0	0	0
1:6327299|6349866(-)	ACOT7	ACOT7	find_circ,CIRI2,CIRCexplorer2	0	0	0
1:6327299|6359067(-)		ACOT7	CIRI2	0	0	0
1:6333477|6339589(-)	ACOT7	ACOT7	CIRI2	0	0	0
1:6333477|6349866(-)	ACOT7	ACOT7	find_circ,CIRI2,DCC,CIRCexplorer2	0	0	0
1:6371831|6371647(+)		ACOT7	CIRI2	0	1	1
1:6379436|6379622(-)		ACOT7	CIRI2	1	0	1
1:6380368|6379970(+)		ACOT7	CIRI2	1	0	1
1:6411866|6409101(+)			CIRI2	0	0	0
1:6452096|6444481(+)	ESPN	ESPN	find_circ,CIRI2,DCC,CIRCexplorer2	0	0	0
1:6445809|6451067(-)		ESPN	CIRI2,DCC	0	0	0
1:6459904|6460097(-)		ESPN	CIRI2	0	0	0
1:6461743|6461415(+)		TNFRSF25	CIRI2,DCC	0	0	0
1:6464053|6464263(-)		TNFRSF25	CIRI2,DCC	0	0	0
1:6464053|6466770(-)		PLEKHG5	CIRI2	1	0	1
1:6465571|6464319(+)		TNFRSF25	CIRI2	0	0	0
1:6469042|6469676(-)	PLEKHG5	PLEKHG5	CIRI2	0	0	0
1:6469042|6477658(-)	PLEKHG5	PLEKHG5	find_circ,CIRI2,DCC,CIRCexplorer2	0	0	0
1:6470821|6470335(+)		PLEKHG5	CIRI2	0	0	0
1:6471702|6471287(+)		PLEKHG5	CIRI2	0	0	0
1:6475518|6475103(+)		PLEKHG5	CIRI2,DCC	0	0	0
1:6478497|6479070(-)		PLEKHG5	CIRI2	0	0	0
1:6521920|6522060(-)		NOL9	CIRI2	0	0	0
1:6525261|6522115(+)		NOL9	CIRI2	1	0	1
1:6522807|6524849(-)		NOL9	CIRI2	1	0	1
1:6524565|6524366(+)		NOL9	CIRI2,DCC	0	0	0
1:6525316|6525810(-)		NOL9	CIRI2	0	0	0
1:6525336|6526829(-)		NOL9	CIRI2,DCC	0	0	0
1:6525336|6529171(-)		NOL9	CIRI2,DCC	0	0	0
1:6525336|6532760(-)		NOL9	CIRI2,DCC	0	0	0
1:6525728|6529171(-)		NOL9	CIRI2,DCC	0	0	0
1:6525981|6525752(+)		NOL9	CIRI2,DCC	0	0	0
1:6525757|6526829(-)		NOL9	CIRI2	0	0	0
1:6525757|6529171(-)		NOL9	CIRI2,DCC	0	0	0
1:6525757|6541927(-)		NOL9	CIRI2,DCC	0	0	0
1:6526077|6526695(-)		NOL9	CIRI2,DCC	0	0	0
1:6528994|6529171(-)	NOL9	NOL9	find_circ,CIRI2,DCC,CIRCexplorer2	0	0	0
1:6528994|6532079(-)	NOL9	NOL9	find_circ,CIRI2,DCC,CIRCexplorer2	0	0	0
1:6528994|6533441(-)	NOL9	NOL9	find_circ,CIRI2,DCC,CIRCexplorer2	0	0	0
1:6528994|6541927(-)	NOL9	NOL9	find_circ,CIRI2,DCC,CIRCexplorer2	0	0	0
1:6528994|6545180(-)	NOL9	NOL9	find_circ,CIRI2,DCC,CIRCexplorer2	0	0	0
1:6528994|6549698(-)	NOL9	NOL9	find_circ,CIRI2,CIRCexplorer2,DCC	0	0	0
1:6530436|6531295(-)		NOL9	CIRI2	1	0	1
1:6531968|6532760(-)	NOL9	NOL9	find_circ,CIRI2,DCC,CIRCexplorer2	0	0	0
1:6531968|6533441(-)	NOL9	NOL9	find_circ,CIRI2,DCC,CIRCexplorer2	0	0	0
1:6531968|6541927(-)	NOL9	NOL9	find_circ,CIRI2,DCC,CIRCexplorer2	0	0	0
1:6531968|6545180(-)	NOL9	NOL9	find_circ,CIRI2,DCC,CIRCexplorer2	0	0	0
1:6531968|6549698(-)	NOL9	NOL9	find_circ,CIRI2,DCC,CIRCexplorer2	0	0	0
1:6532463|6532760(-)	NOL9	NOL9	find_circ,CIRI2,DCC,CIRCexplorer2	0	0	0
1:6532534|6533441(-)		NOL9	CIRI2	0	0	0
1:6533280|6541927(-)	NOL9	NOL9	find_circ,CIRI2,DCC,CIRCexplorer2	0	0	0
1:6533280|6549698(-)	NOL9	NOL9	find_circ,CIRI2,DCC,CIRCexplorer2	0	0	0
1:6533280|6550615(-)	NOL9	NOL9	find_circ,CIRI2,DCC,CIRCexplorer2	0	0	0
1:6536746|6534905(+)		NOL9	CIRI2	1	0	1
1:6539778|6547600(-)		NOL9	CIRI2	0	0	0
1:6539888|6541927(-)		NOL9	CIRI2,DCC	0	0	0
1:6541830|6545180(-)	NOL9	NOL9	find_circ,CIRI2,DCC,CIRCexplorer2	0	0	0
1:6541830|6549698(-)	NOL9	NOL9	find_circ,CIRI2,DCC,CIRCexplorer2	0	0	0
1:6541830|6550615(-)	NOL9	NOL9	find_circ,CIRI2,DCC,CIRCexplorer2	0	0	0
1:6544826|6545180(-)	NOL9	NOL9	find_circ,CIRI2,DCC,CIRCexplorer2	0	0	0
1:6544826|6550615(-)	NOL9	NOL9	CIRI2,find_circ,DCC,CIRCexplorer2	0	0	0
1:6548378|6548888(-)		NOL9	CIRI2	1	0	1
1:6549571|6550615(-)	NOL9	NOL9	find_circ,CIRI2,DCC,CIRCexplorer2	0	0	0
1:6550502|6549590(+)		NOL9	CIRI2,DCC	0	0	0
1:6550396|6550615(-)	NOL9	NOL9	find_circ,CIRI2,DCC,CIRCexplorer2	0	0	0
1:6577070|6576415(+)	TAS1R1	TAS1R1	find_circ,CIRI2,DCC,CIRCexplorer2	0	0	0
1:6582299|6580795(+)		ZBTB48	CIRI2,DCC	0	0	0
1:6582223|6581271(+)		ZBTB48	CIRI2,DCC	0	0	0
1:6582231|6581271(+)		ZBTB48	CIRI2,DCC	0	0	0
1:6583356|6581600(+)		ZBTB48	CIRI2	1	0	1
1:6586549|6586065(+)		ZBTB48	CIRI2,DCC	0	0	0
1:6589259|6588845(+)		ZBTB48	CIRI2,DCC	0	0	0
1:6590831|6591041(-)		KLHL21	CIRI2	0	0	0
1:6593509|6591048(+)		KLHL21	CIRI2,DCC	0	0	0
1:6592089|6591106(+)		KLHL21	CIRI2	0	0	0
1:6591770|6591398(+)		KLHL21	CIRI2	0	0	0
1:6592333|6599412(-)		KLHL21	CIRI2,DCC	0	0	0
1:6593299|6593027(+)		KLHL21	CIRI2,DCC	0	0	0
1:6601107|6593462(+)		KLHL21	CIRI2,DCC	0	0	0
1:6593659|6595484(-)		KLHL21	CIRI2	0	0	0
1:6595485|6599452(-)	KLHL21	KLHL21	CIRI2	0	0	0
1:6597131|6598171(-)		KLHL21	CIRI2,DCC	0	0	0
1:6598658|6599264(-)		KLHL21	CIRI2	1	0	1
1:6599047|6599452(-)	KLHL21	KLHL21	find_circ,CIRI2,DCC,CIRCexplorer2	0	0	0
1:6599303|6599136(+)		KLHL21	CIRI2	0	1	1
1:6601869|6599187(+)		KLHL21	CIRI2	0	0	0
1:6611639|6607383(+)		KLHL21	CIRI2	1	0	1
1:6607874|6608278(-)		KLHL21	CIRI2,DCC	1	0	1
1:6608621|6609970(-)		KLHL21	CIRI2	1	0	1
1:6609061|6608778(+)		KLHL21	CIRI2	1	0	1
1:6608794|6611220(-)		KLHL21	CIRI2	1	0	1
1:6620337|6616757(+)	PHF13	PHF13	find_circ,CIRI2,DCC,CIRCexplorer2	0	0	0
1:6620337|6619803(+)	PHF13	PHF13	find_circ,CIRI2,DCC,CIRCexplorer2	0	0	0
1:6621506|6622344(-)		PHF13	CIRI2,DCC	0	0	0
1:6633291|6630291(+)		THAP3	CIRI2,DCC	0	0	0
1:6636198|6635124(+)		DNAJC11	CIRI2	0	0	0
1:6635328|6635556(-)		THAP3	CIRI2,DCC	0	0	0
1:6636117|6640057(-)	DNAJC11	DNAJC11	find_circ,CIRI2,DCC,CIRCexplorer2	0	0	0
1:6637198|6645978(-)	DNAJC11	DNAJC11	find_circ,CIRI2,DCC,CIRCexplorer2	0	0	0
1:6637270|6644632(-)		DNAJC11	CIRI2	0	0	0
1:6637270|6645978(-)		DNAJC11	CIRI2	0	0	0
1:6637276|6644600(-)		DNAJC11	CIRI2	0	0	0
1:6645899|6637322(+)		DNAJC11	CIRI2	0	0	0
1:6637447|6651602(-)	DNAJC11	DNAJC11	find_circ,CIRI2,DCC,CIRCexplorer2	0	0	0
1:6640560|6639635(+)		DNAJC11	CIRI2	0	0	0
1:6639902|6645978(-)	DNAJC11	DNAJC11	CIRI2,DCC	0	0	0
1:6644558|6645978(-)	DNAJC11	DNAJC11	CIRI2,find_circ,CIRCexplorer2,DCC	0	0	0
1:6644558|6651602(-)	DNAJC11	DNAJC11	find_circ,CIRI2,DCC,CIRCexplorer2	0	0	0
1:6644558|6654039(-)	DNAJC11	DNAJC11	find_circ,CIRI2,DCC,CIRCexplorer2	0	0	0
1:6644558|6667810(-)	DNAJC11	DNAJC11	CIRI2	0	0	0
1:6647636|6647319(+)		DNAJC11	CIRI2	1	0	1
1:6648482|6647846(+)		DNAJC11	CIRI2	1	0	1
1:6648706|6649106(-)		DNAJC11	CIRI2	1	0	1
1:6648750|6650023(-)		DNAJC11	CIRI2	0	0	0
1:6650334|6649136(+)		DNAJC11	CIRI2	0	1	1
1:6650052|6649856(+)		DNAJC11	CIRI2	1	0	1
1:6651410|6651676(-)		DNAJC11	CIRI2	0	0	0
1:6651529|6654039(-)	DNAJC11	DNAJC11	find_circ,CIRI2,DCC,CIRCexplorer2	0	0	0
1:6651529|6667810(-)	DNAJC11	DNAJC11	CIRI2,DCC	0	0	0
1:6652829|6682623(-)		DNAJC11	CIRI2,DCC	0	0	0
1:6653599|6653402(+)		DNAJC11	CIRI2,DCC	0	0	0
1:6655732|6657754(-)		DNAJC11	CIRI2	1	0	1
1:6659149|6659439(-)		DNAJC11	CIRI2	0	0	0
1:6667709|6681037(-)	DNAJC11	DNAJC11	find_circ,CIRI2,DCC,CIRCexplorer2	0	0	0
1:6668372|6668993(-)		DNAJC11	CIRI2	1	0	1
1:6678394|6681037(-)	DNAJC11	DNAJC11	CIRI2,DCC	0	0	0
1:6680908|6701760(-)		DNAJC11	CIRI2,DCC	0	0	0
1:6685150|6685595(-)		DNAJC11	CIRI2	0	0	0
1:6833090|6790896(+)		CAMTA1	CIRI2	0	0	0
1:6825210|6791989(+)		CAMTA1	CIRI2	1	0	1
1:6888899|6791989(+)		CAMTA1	CIRI2	1	0	1
1:6825210|6792013(+)		CAMTA1	CIRI2,DCC	1	0	1
1:6825210|6795206(+)		CAMTA1	CIRI2,DCC	0	0	0
1:6888899|6795206(+)		CAMTA1	CIRI2,DCC	0	1	1
1:6825210|6795208(+)		CAMTA1	CIRI2,DCC	0	0	0
1:6888899|6795208(+)		CAMTA1	CIRI2	1	0	1
1:6888899|6796739(+)		CAMTA1	CIRI2,DCC	0	0	0
1:6825210|6796815(+)		CAMTA1	CIRI2,DCC	0	0	0
1:6871840|6796815(+)		CAMTA1	CIRI2	0	0	0
1:6888899|6796815(+)		CAMTA1	CIRI2,DCC	0	0	0
1:6807088|6799970(+)		CAMTA1	CIRI2	0	0	0
1:6825210|6799970(+)		CAMTA1	CIRI2,DCC	0	0	0
1:6888899|6799970(+)		CAMTA1	CIRI2,DCC	0	0	0
1:6825210|6799983(+)		CAMTA1	CIRI2,DCC	0	0	0
1:6808685|6800713(+)		CAMTA1	CIRI2,DCC	0	0	0
1:6803109|6802761(+)		CAMTA1	CIRI2	1	0	1
1:6820250|6806983(+)		CAMTA1	CIRI2	0	0	0
1:6825210|6806983(+)	CAMTA1	CAMTA1	find_circ,CIRI2,DCC,CIRCexplorer2	0	0	0
1:6829544|6806983(+)		CAMTA1	CIRI2,DCC	0	0	0
1:6833990|6806983(+)		CAMTA1	CIRI2	0	0	0
1:6853189|6806983(+)		CAMTA1	CIRI2	0	0	0
1:6871840|6806983(+)		CAMTA1	CIRI2,DCC	0	0	0
1:6874423|6806983(+)		CAMTA1	CIRI2	0	0	0
1:6888899|6806983(+)		CAMTA1	CIRI2,DCC	0	0	0
1:6825210|6806990(+)		CAMTA1	CIRI2,DCC	0	0	0
1:6809276|6810257(-)		CAMTA1	CIRI2	0	0	0
1:6815354|6815040(+)		CAMTA1	CIRI2,DCC	1	0	1
1:6818782|6818196(+)		CAMTA1	CIRI2	1	0	1
1:6820250|6818664(+)		CAMTA1	CIRI2,DCC	1	0	1
1:6825210|6818664(+)		CAMTA1	CIRI2,DCC	1	0	1
1:6820250|6819320(+)		CAMTA1	CIRI2,DCC	0	0	0
1:6825210|6819320(+)		CAMTA1	CIRI2,DCC	0	0	0
1:6833090|6819320(+)		CAMTA1	CIRI2	0	0	0
1:6833990|6819320(+)		CAMTA1	CIRI2	0	0	0
1:6853189|6819320(+)		CAMTA1	CIRI2,DCC	0	0	0
1:6871840|6819320(+)		CAMTA1	CIRI2,DCC	0	0	0
1:6888899|6819320(+)		CAMTA1	CIRI2,DCC	0	0	0
1:6888899|6819334(+)		CAMTA1	CIRI2	0	0	0
1:6821089|6820181(+)		CAMTA1	CIRI2,DCC	0	0	0
1:6825210|6820181(+)	CAMTA1	CAMTA1	find_circ,CIRI2,DCC,CIRCexplorer2	0	0	0
1:6828434|6820181(+)		CAMTA1	CIRI2	1	0	1
1:6829544|6820181(+)		CAMTA1	CIRI2,DCC	0	0	0
1:6833090|6820181(+)		CAMTA1	CIRI2	0	0	0
1:6833990|6820181(+)		CAMTA1	CIRI2	0	0	0
1:6836158|6820181(+)		CAMTA1	CIRI2	0	0	0
1:6853189|6820181(+)		CAMTA1	CIRI2	0	0	0
1:6871840|6820181(+)	CAMTA1	CAMTA1	find_circ,CIRI2,DCC,CIRCexplorer2	0	0	0
1:6874423|6820181(+)		CAMTA1	CIRI2	0	0	0
1:6888899|6820181(+)		CAMTA1	CIRI2,DCC	0	0	0
1:6899019|6820181(+)		CAMTA1	CIRI2	0	0	0
1:6919607|6820181(+)		CAMTA1	CIRI2,DCC	0	0	0
1:6820216|6871812(-)		CAMTA1	CIRI2	0	0	0
1:6833990|6825092(+)		CAMTA1	CIRI2	0	0	0
1:6888899|6825092(+)		CAMTA1	CIRI2,DCC	0	0	0
1:6828677|6828314(+)		CAMTA1	CIRI2	1	0	1
1:6833191|6832829(+)		CAMTA1	CIRI2,DCC	0	0	0
1:6835326|6834538(+)		CAMTA1	CIRI2	0	0	0
1:6839863|6837241(+)		CAMTA1	CIRI2	0	0	0
1:6841837|6840851(+)		CAMTA1	CIRI2	0	0	0
1:6860697|6843691(+)		CAMTA1	CIRI2	1	0	1
1:6874423|6853052(+)		CAMTA1	CIRI2	0	0	0
1:6888899|6853052(+)		CAMTA1	CIRI2	0	0	0
1:6857782|6857497(+)		CAMTA1	CIRI2,DCC	0	0	0
1:6864674|6864931(-)		CAMTA1	CIRI2	0	0	0
1:6867715|6867482(+)		CAMTA1	CIRI2,DCC	0	0	0
1:6867898|6868231(-)		CAMTA1	CIRI2	0	0	0
1:6874423|6871757(+)		CAMTA1	CIRI2,DCC	0	0	0
1:6888899|6871757(+)		CAMTA1	CIRI2,DCC	0	0	0
1:6899019|6871757(+)		CAMTA1	CIRI2,DCC	0	0	0
1:6903630|6871757(+)		CAMTA1	CIRI2,DCC	0	0	0
1:6874800|6875289(-)		CAMTA1	CIRI2,DCC	0	0	0
1:6881752|6880601(+)		CAMTA1	CIRI2	1	0	1
1:6882991|6881875(+)		CAMTA1	CIRI2	1	0	1
1:6899019|6888713(+)		CAMTA1	CIRI2,DCC	0	0	0
1:6899019|6888841(+)		CAMTA1	CIRI2,DCC	0	0	0
1:6896502|6896003(+)		CAMTA1	CIRI2,DCC	0	0	0
1:6899903|6898812(+)		CAMTA1	CIRI2,DCC	0	0	0
1:6905520|6905670(-)		CAMTA1	CIRI2	0	1	1
1:6917513|6916064(+)		CAMTA1	CIRI2	0	0	0
1:6937693|6937903(-)		CAMTA1	CIRI2	1	0	1
1:6955576|6955430(+)		CAMTA1	CIRI2,DCC	0	1	1
1:7091371|6958028(+)		CAMTA1	CIRI2,DCC	0	0	0
1:6958388|6958528(-)		CAMTA1	CIRI2	0	1	1
1:6969132|6968929(+)		CAMTA1	CIRI2	0	0	0
1:7005199|7007826(-)		CAMTA1	CIRI2,DCC	0	0	0
1:7008061|7007500(+)		CAMTA1	CIRI2	0	0	0
1:7249626|7057241(+)		CAMTA1	CIRI2,DCC	0	0	0
1:7091371|7080291(+)		CAMTA1	CIRI2,DCC	0	0	0
1:7132417|7091304(+)		CAMTA1	CIRI2	1	0	1
1:7249626|7091304(+)	CAMTA1	CAMTA1	find_circ,CIRI2,DCC,CIRCexplorer2	0	0	0
1:7123479|7125527(-)		CAMTA1	CIRI2	0	0	0
1:7128609|7129827(-)		CAMTA1	CIRI2	0	1	1
1:7128923|7129086(-)		CAMTA1	CIRI2	1	0	1
1:7131201|7131794(-)		CAMTA1	CIRI2	0	0	0
1:7235910|7237433(-)		CAMTA1	CIRI2,DCC	0	0	0
1:7249626|7240894(+)		CAMTA1	CIRI2	0	0	0
1:7246195|7245758(+)		CAMTA1	CIRI2,DCC	0	0	0
1:7393994|7249491(+)		CAMTA1	CIRI2	0	0	0
1:7265358|7262498(+)		CAMTA1	CIRI2	1	0	1
1:7299733|7299428(+)		CAMTA1	CIRI2	0	0	0
1:7327669|7326899(+)		CAMTA1	CIRI2,DCC	0	0	0
1:7392974|7392225(+)		CAMTA1	CIRI2	1	0	1
1:7467901|7393866(+)		CAMTA1	CIRI2,DCC	0	0	0
1:7403108|7404016(-)		CAMTA1	CIRI2	1	0	1
1:7467901|7432859(+)		CAMTA1	CIRI2,DCC	0	0	0
1:7467901|7466418(+)		CAMTA1	CIRI2,DCC	0	0	0
1:7473955|7473680(+)		CAMTA1	CIRI2,DCC	0	0	0
1:7480072|7479307(+)		CAMTA1	CIRI2	0	0	0
1:7677733|7640400(+)	CAMTA1	CAMTA1	find_circ,CIRI2,DCC,CIRCexplorer2	0	0	0
1:7677733|7670911(+)	CAMTA1	CAMTA1	find_circ,CIRI2,DCC,CIRCexplorer2	0	0	0
1:7688109|7683083(+)		CAMTA1	CIRI2	1	0	1
1:7696291|7689487(+)		CAMTA1	CIRI2	1	0	1
1:7702629|7693623(+)		CAMTA1	CIRI2	0	0	0
1:7702773|7702429(+)		CAMTA1	CIRI2	0	0	0
1:7724010|7722907(+)		CAMTA1	CIRI2	1	0	1
1:7723650|7723901(-)		CAMTA1	CIRI2	1	0	1
1:7729205|7730304(-)		CAMTA1	CIRI2	1	0	1
1:7729351|7730348(-)		CAMTA1	CIRI2	1	0	1
1:7729739|7730114(-)		CAMTA1	CIRI2	0	0	0
1:7738482|7732448(+)	CAMTA1	CAMTA1	CIRI2	0	0	0
1:7745022|7732448(+)	CAMTA1	CAMTA1	find_circ,CIRI2,DCC,CIRCexplorer2	0	0	0
1:7747781|7732448(+)	CAMTA1	CAMTA1	find_circ,CIRI2,DCC,CIRCexplorer2	0	0	0
1:7749791|7732448(+)		CAMTA1	find_circ,CIRI2,DCC,CIRCexplorer2	0	0	0
1:7752533|7732448(+)	CAMTA1	CAMTA1	find_circ,CIRI2,DCC,CIRCexplorer2	0	0	0
1:7732535|7736961(-)		CAMTA1	CIRI2	0	0	0
1:7737009|7736344(+)	CAMTA1	CAMTA1	find_circ,CIRI2,DCC,CIRCexplorer2	0	0	0
1:7745022|7736344(+)	CAMTA1	CAMTA1	find_circ,CIRI2,DCC,CIRCexplorer2	0	0	0
1:7752533|7736344(+)	CAMTA1	CAMTA1	find_circ,CIRI2,DCC,CIRCexplorer2	0	0	0
1:7737570|7736931(+)	CAMTA1	CAMTA1	find_circ,CIRI2,DCC,CIRCexplorer2	0	0	0
1:7737971|7744848(-)		CAMTA1	CIRI2	0	0	0
1:7745992|7738298(+)		CAMTA1	CIRI2	0	0	0
1:7745022|7744835(+)	CAMTA1	CAMTA1	find_circ,CIRI2,DCC,CIRCexplorer2	0	0	0
1:7747781|7744835(+)	CAMTA1	CAMTA1	CIRI2	0	0	0
1:7747781|7745845(+)	CAMTA1	CAMTA1	find_circ,CIRI2,DCC,CIRCexplorer2	0	0	0
1:7747781|7745930(+)		CAMTA1	CIRI2,DCC	0	0	0
1:7752533|7747710(+)	CAMTA1	CAMTA1	CIRI2	0	0	0
1:7751392|7749771(+)	CAMTA1	CAMTA1	find_circ,CIRI2,DCC,CIRCexplorer2	0	0	0
1:7768729|7768908(-)		CAMTA1	CIRI2,DCC	0	0	0
1:7768729|7768951(-)		CAMTA1	CIRI2	0	0	0
1:7768729|7769201(-)		CAMTA1	CIRI2	0	0	0
1:7777046|7772658(+)		VAMP3	CIRI2	1	0	1
1:7772951|7773287(-)		VAMP3	CIRI2	0	0	0
1:7773441|7773200(+)		VAMP3	CIRI2	0	0	0
1:7778169|7773442(+)	VAMP3	VAMP3	find_circ,CIRI2,CIRCexplorer2,DCC	0	0	0
1:7778169|7777160(+)	VAMP3	VAMP3	find_circ,CIRI2,DCC,CIRCexplorer2	0	0	0
1:7779947|7780430(-)		VAMP3	CIRI2,DCC	0	0	0
1:7779992|7780665(-)		VAMP3	CIRI2	0	0	0
1:7780074|7780269(-)		VAMP3	CIRI2,DCC	0	0	0
1:7785586|7784654(+)	PER3	PER3	CIRI2	0	0	0
1:7794008|7785441(+)	PER3	PER3	find_circ,CIRI2,DCC,CIRCexplorer2	0	0	0
1:7808998|7785441(+)	PER3	PER3	find_circ,CIRI2,DCC,CIRCexplorer2	0	0	0
1:7794008|7786721(+)	PER3	PER3	find_circ,CIRI2,DCC,CIRCexplorer2	0	0	0
1:7801191|7786721(+)	PER3	PER3	find_circ,CIRI2,DCC,CIRCexplorer2	0	0	0
1:7786763|7787048(-)		PER3	CIRI2,DCC	0	0	0
1:7788050|7793989(-)		PER3	CIRI2	0	0	0
1:7801191|7793957(+)	PER3	PER3	find_circ,CIRI2,DCC,CIRCexplorer2	0	0	0
1:7803848|7793957(+)	PER3	PER3	CIRI2,DCC,find_circ,CIRCexplorer2	0	0	0
1:7837149|7793957(+)	PER3	PER3	find_circ,CIRI2,DCC,CIRCexplorer2	0	0	0
1:7803848|7793960(+)	PER3	PER3	CIRI2	0	0	0
1:7803848|7798525(+)	PER3	PER3	CIRI2,find_circ,DCC,CIRCexplorer2	0	0	0
1:7820640|7798525(+)	PER3	PER3	find_circ,CIRI2,DCC,CIRCexplorer2	0	0	0
1:7800296|7800740(-)		PER3	CIRI2	1	0	1
1:7803153|7801113(+)	PER3	PER3	find_circ,CIRI2,DCC,CIRCexplorer2	0	0	0
1:7803848|7801113(+)	PER3	PER3	find_circ,CIRI2,DCC,CIRCexplorer2	0	0	0
1:7820081|7801113(+)		PER3	CIRI2,DCC	0	0	0
1:7803848|7803047(+)	PER3	PER3	find_circ,CIRI2,DCC,CIRCexplorer2	0	0	0
1:7808998|7803047(+)	PER3	PER3	CIRI2	0	0	0
1:7810021|7803047(+)	PER3	PER3	CIRI2	0	0	0
1:7820640|7803047(+)	PER3	PER3	find_circ,CIRI2,DCC,CIRCexplorer2	0	0	0
1:7803848|7803692(+)	PER3	PER3	find_circ,CIRI2,DCC,CIRCexplorer2	0	1	1
1:7804501|7803692(+)		PER3	CIRI2,DCC	0	1	1
1:7804679|7803692(+)		PER3	CIRI2,DCC	1	0	1
1:7808998|7803692(+)	PER3	PER3	CIRI2	0	0	0
1:7819420|7803692(+)	PER3	PER3	find_circ,CIRI2,DCC,CIRCexplorer2	0	0	0
1:7805117|7805689(-)		PER3	CIRI2,DCC	0	0	0
1:7820081|7808893(+)		PER3	CIRI2	0	0	0
1:7812853|7813152(-)		PER3	CIRI2	0	0	0
1:7812857|7813753(-)		PER3	CIRI2	0	0	0
1:7820640|7819285(+)	PER3	PER3	find_circ,CIRI2,DCC,CIRCexplorer2	0	0	0
1:7830161|7819285(+)	PER3	PER3	CIRI2,find_circ,DCC,CIRCexplorer2	0	0	0
1:7835945|7819285(+)	PER3	PER3	CIRI2	0	0	0
1:7837149|7819285(+)	PER3	PER3	CIRI2,find_circ,DCC,CIRCexplorer2	0	0	0
1:7851504|7819285(+)		UTS2	CIRI2	0	0	0
1:7837149|7820115(+)	PER3	PER3	find_circ,CIRI2,DCC,CIRCexplorer2	0	0	0
1:7830161|7826480(+)	PER3	PER3	find_circ,CIRI2,DCC,CIRCexplorer2	0	0	0
1:7835945|7826480(+)	PER3	PER3	find_circ,CIRI2,DCC,CIRCexplorer2	0	0	0
1:7837149|7826480(+)	PER3	PER3	find_circ,CIRI2,DCC,CIRCexplorer2	0	0	0
1:7827815|7827118(+)	PER3	PER3	CIRI2	0	0	0
1:7837149|7829834(+)	PER3	PER3	find_circ,CIRI2,DCC,CIRCexplorer2	0	0	0
1:7837149|7835762(+)	PER3	PER3	find_circ,CIRI2,DCC,CIRCexplorer2	0	0	0
1:7843020|7835762(+)		PER3	CIRI2,DCC	0	0	0
1:7837149|7835766(+)		PER3	CIRI2,DCC	0	0	0
1:7837098|7836275(+)		PER3	CIRI2,DCC	1	0	1
1:7840750|7837924(+)		PER3	CIRI2	1	0	1
1:7838503|7837973(+)		PER3	CIRI2	1	0	1
1:7843020|7842672(+)		PER3	CIRI2,DCC	0	0	0
1:7849640|7853505(-)		UTS2	find_circ,CIRI2,DCC,CIRCexplorer2	0	0	0
1:7855507|7855938(-)			CIRI2	0	1	1
1:7891926|7891655(+)			CIRI2	0	0	0
1:7933162|7940933(-)	TNFRSF9	TNFRSF9	CIRI2	0	0	0
1:7937690|7938828(-)	TNFRSF9	TNFRSF9	find_circ,CIRI2,DCC,CIRCexplorer2	0	0	0
1:7937690|7940078(-)	TNFRSF9	TNFRSF9	find_circ,CIRI2,DCC,CIRCexplorer2	0	0	0
1:7937690|7940933(-)	TNFRSF9	TNFRSF9	find_circ,CIRI2,DCC,CIRCexplorer2	0	0	0
1:7970963|7962763(+)	PARK7	PARK7	find_circ,CIRI2,DCC,CIRCexplorer2	0	0	0
1:7977681|7962763(+)		PARK7	CIRI2,DCC	0	0	0
1:7985135|7962763(+)		PARK7	CIRI2,DCC	0	0	0
1:7969404|7965324(+)	PARK7	PARK7	find_circ,CIRI2,CIRCexplorer2	0	0	0
1:7970963|7965324(+)	PARK7	PARK7	find_circ,CIRI2,DCC,CIRCexplorer2	0	0	0
1:7977738|7965324(+)	PARK7	PARK7	find_circ,CIRI2,DCC,CIRCexplorer2	0	0	0
1:7966556|7965953(+)		PARK7	CIRI2	0	1	1
1:7977738|7969345(+)	PARK7	PARK7	find_circ,CIRI2,DCC,CIRCexplorer2	0	0	0
1:7985135|7969345(+)		PARK7	CIRI2,DCC	0	0	0
1:7991447|7970894(+)		Y_RNA	CIRI2,DCC	0	0	0
1:7981753|7971841(+)		PARK7	CIRI2	1	0	1
1:7981753|7973816(+)		PARK7	CIRI2	1	0	1
1:7974950|7974537(+)		PARK7	CIRI2	1	0	1
1:7985135|7977652(+)		PARK7	CIRI2,DCC	0	0	0
1:7986028|7977652(+)		Y_RNA	CIRI2,DCC	0	0	0
1:7978749|7978412(+)		PARK7	CIRI2	1	0	1
1:7981891|7982864(-)		PARK7	CIRI2,DCC	0	1	1
1:7983438|7983665(-)		PARK7	CIRI2,DCC	0	0	0
1:7984729|7984871(-)		PARK7	CIRI2,DCC	0	1	1
1:7986550|7985922(+)			CIRI2,DCC	0	0	0
1:7991447|7985922(+)			CIRI2,DCC	0	0	0
1:7991787|7992689(-)			CIRI2	0	0	0
1:7998400|7996321(+)			CIRI2,DCC	1	0	1
1:8000728|7996321(+)	AL034417.5		CIRI2,DCC	1	0	1
1:7998409|7998889(-)			CIRI2	1	0	1
1:7998490|7998956(-)			CIRI2	1	0	1
1:8000728|8000088(+)	AL034417.5		CIRI2	1	0	1
1:8008559|8009409(-)		ERRFI1	CIRI2	1	0	1
1:8009385|8009650(-)		ERRFI1	CIRI2	1	0	1
1:8011992|8012365(-)		ERRFI1	CIRI2,DCC	0	0	0
1:8012398|8012660(-)		ERRFI1	CIRI2,DCC	0	0	0
1:8014218|8012528(+)		ERRFI1	CIRI2,DCC	0	0	0
1:8013389|8012833(+)		ERRFI1	CIRI2,DCC	0	0	0
1:8013873|8012931(+)		ERRFI1	CIRI2,DCC	0	0	0
1:8013030|8013434(-)		ERRFI1	CIRI2,DCC	0	0	0
1:8013084|8014088(-)		ERRFI1	CIRI2,DCC	0	0	0
1:8013681|8013414(+)		ERRFI1	CIRI2,DCC	0	0	0
1:8013435|8015692(-)		ERRFI1	CIRI2,DCC	0	0	0
1:8013730|8013576(+)		ERRFI1	CIRI2	0	1	1
1:8015308|8015692(-)	ERRFI1	ERRFI1	find_circ,CIRI2,DCC,CIRCexplorer2	0	0	0
1:8015753|8025746(-)		ERRFI1	CIRI2,DCC	0	0	0
1:8015955|8026124(-)		ERRFI1	CIRI2,DCC	0	0	0
1:8016892|8016567(+)		ERRFI1	CIRI2,DCC	0	0	0
1:8022524|8021789(+)		ERRFI1	CIRI2	0	0	0
1:8021948|8022103(-)		ERRFI1	CIRI2,DCC	0	1	1
1:8042701|8042236(+)		RP11-431K24	CIRI2,DCC	0	0	0
1:8111769|8113567(-)		RP11-431K24	CIRI2	0	0	0
1:8208873|8208667(+)	LINC01714	RP11-431K24	CIRI2,DCC	0	0	0
1:8266241|8266007(+)			CIRI2	1	0	1
1:8269422|8275104(-)			CIRI2	1	0	1
1:8285576|8284700(+)			CIRI2	0	0	0
1:8325801|8325350(+)		SLC45A1	CIRI2,DCC	0	0	0
1:8330936|8330209(+)	SLC45A1	SLC45A1	find_circ,CIRI2,DCC,CIRCexplorer2	0	0	0
1:8352946|8352740(+)		RERE	CIRI2,DCC	0	0	0
1:8354217|8353510(+)		RERE	CIRI2	0	0	0
1:8362728|8353510(+)		RERE	CIRI2	0	0	0
1:8353568|8353800(-)		RERE	CIRI2	0	0	0
1:8355444|8354899(+)		RERE	CIRI2	0	0	0
1:8355204|8355618(-)		RERE	CIRI2	0	0	0
1:8355855|8356572(-)		RERE	CIRI2	0	0	0
1:8355855|8358002(-)		RERE	CIRI2	0	0	0
1:8355915|8356794(-)		RERE	CIRI2,DCC	0	0	0
1:8358196|8362844(-)	RERE	RERE	CIRI2	0	0	0
1:8358551|8358916(-)		RERE	CIRI2,DCC	0	0	0
1:8358762|8359986(-)		RERE	CIRI2,DCC	0	0	0
1:8361763|8365974(-)	RERE	RERE	find_circ,CIRI2,DCC,CIRCexplorer2	0	0	0
1:8364220|8362729(+)		RERE	CIRI2,DCC	0	0	0
1:8364056|8365974(-)	RERE	RERE	CIRI2,find_circ,DCC,CIRCexplorer2	0	0	0
1:8366278|8365922(+)		RERE	CIRI2	0	0	0
1:8374851|8373800(+)		RERE	CIRI2,DCC	0	0	0
1:8380437|8383831(-)		RERE	CIRI2	1	0	1
1:8383794|8380451(+)		RERE	CIRI2	1	0	1
1:8416314|8386569(+)		RERE	CIRI2	0	0	0
1:8388739|8389311(-)		RERE	CIRI2	0	0	0
1:8388901|8390793(-)		RERE	CIRI2,DCC	0	0	0
1:8389966|8390117(-)		RERE	CIRI2,DCC	0	1	1
1:8401435|8401900(-)		RERE	CIRI2	0	1	1
1:8402180|8413881(-)		RERE	CIRI2	1	0	1
1:8410626|8410771(-)		RERE	CIRI2	0	1	1
1:8413207|8413014(+)		RERE	CIRI2,DCC	0	0	0
1:8420053|8419537(+)		RERE	CIRI2,DCC	0	0	0
1:8420411|8421500(-)		RERE	CIRI2,DCC	0	0	0
1:8422727|8438300(-)		RERE	CIRI2	1	0	1
1:8422727|8449267(-)		RERE	CIRI2	0	0	0
1:8422727|8466023(-)	RERE	RERE	CIRI2,DCC	0	0	0
1:8422727|8508675(-)	RERE	RERE	find_circ,CIRI2,DCC,CIRCexplorer2	0	0	0
1:8422727|8541318(-)	RERE	RERE	find_circ,CIRI2,CIRCexplorer2	0	0	0
1:8422727|8551356(-)		RERE	CIRI2	0	0	0
1:8422727|8557521(-)		RERE	CIRI2	0	0	0
1:8422727|8557523(-)	RERE	RERE	find_circ,CIRI2,CIRCexplorer2	0	0	0
1:8422727|8557537(-)		RERE	CIRI2	0	0	0
1:8422727|8614686(-)	RERE	RERE	find_circ,CIRI2,CIRCexplorer2	0	1	1
1:8425181|8428910(-)		RERE	CIRI2	0	0	0
1:8425570|8425255(+)		RERE	CIRI2,DCC	0	0	0
1:8425288|8425897(-)		RERE	CIRI2	0	0	0
1:8427575|8429287(-)		RERE	CIRI2	0	0	0
1:8441943|8442124(-)		RERE	CIRI2,DCC	0	0	0
1:8443379|8446783(-)		RERE	CIRI2	1	0	1
1:8446831|8448145(-)		RERE	CIRI2	1	0	1
1:8449197|8614686(-)		RERE	CIRI2	0	1	1
1:8450850|8451473(-)		RERE	CIRI2	1	0	1
1:8453464|8451492(+)		RERE	CIRI2	0	0	0
1:8451848|8452164(-)		RERE	CIRI2,DCC	0	0	0
1:8465925|8476611(-)		RERE	CIRI2,DCC	0	0	0
1:8465925|8476904(-)		RERE	CIRI2,DCC	0	0	0
1:8465925|8495162(-)	RERE	RERE	CIRI2	0	0	0
1:8465925|8497529(-)	RERE	RERE	find_circ,CIRI2,DCC,CIRCexplorer2	0	0	0
1:8465925|8508675(-)	RERE	RERE	find_circ,CIRI2,DCC,CIRCexplorer2	0	0	0
1:8465925|8514727(-)		RERE	CIRI2	1	0	1
1:8465925|8541318(-)	RERE	RERE	find_circ,CIRI2,CIRCexplorer2,DCC	0	0	0
1:8465925|8551356(-)		RERE	CIRI2	0	0	0
1:8465925|8557521(-)		RERE	CIRI2	0	0	0
1:8465925|8557523(-)	RERE	RERE	find_circ,CIRI2,CIRCexplorer2,DCC	0	0	0
1:8465925|8557537(-)		RERE	CIRI2	0	0	0
1:8465925|8614660(-)		RERE	CIRI2	0	0	0
1:8465925|8614686(-)	RERE	RERE	find_circ,CIRI2,CIRCexplorer2,DCC	0	1	1
1:8465925|8624380(-)	RERE	RERE	find_circ,CIRI2,DCC,CIRCexplorer2	0	0	0
1:8465925|8656441(-)	RERE	RERE	find_circ,CIRI2,CIRCexplorer2,DCC	0	1	1
1:8467949|8468627(-)		RERE	CIRI2,DCC	0	0	0
1:8470976|8475248(-)		RERE	CIRI2	1	0	1
1:8485130|8484701(+)		RERE	CIRI2	0	0	0
1:8491824|8490391(+)		RERE	CIRI2,DCC	0	0	0
1:8495059|8508675(-)		RERE	CIRI2,DCC	0	0	0
1:8495063|8497529(-)	RERE	RERE	find_circ,CIRI2,DCC,CIRCexplorer2	0	0	0
1:8495063|8508675(-)	RERE	RERE	find_circ,CIRI2,DCC,CIRCexplorer2	0	0	0
1:8495063|8523187(-)		RERE	CIRI2	1	0	1
1:8495063|8523191(-)		RERE	CIRI2	1	0	1
1:8495063|8541316(-)		RERE	CIRI2,DCC	0	0	0
1:8495063|8541318(-)	RERE	RERE	find_circ,CIRI2,CIRCexplorer2,DCC	0	0	0
1:8495063|8551356(-)		RERE	CIRI2,DCC	0	0	0
1:8495063|8556571(-)	RERE	RERE	CIRI2	0	0	0
1:8495063|8557523(-)	RERE	RERE	find_circ,CIRI2,CIRCexplorer2,DCC	0	0	0
1:8495063|8557537(-)		RERE	CIRI2,DCC	0	0	0
1:8495063|8583375(-)		RERE	CIRI2	0	0	0
1:8495063|8598572(-)		RERE	CIRI2	0	0	0
1:8495063|8614660(-)		RERE	CIRI2	0	0	0
1:8495063|8614671(-)		RERE	CIRI2	0	1	1
1:8495063|8614686(-)	RERE	RERE	find_circ,CIRI2,CIRCexplorer2,DCC	0	1	1
1:8495063|8616579(-)		RERE	CIRI2	0	0	0
1:8495063|8624380(-)	RERE	RERE	find_circ,CIRI2,DCC,CIRCexplorer2	0	0	0
1:8495063|8633921(-)		RERE	CIRI2	1	0	1
1:8495063|8656441(-)	RERE	RERE	CIRI2,find_circ,DCC,CIRCexplorer2	0	1	1
1:8496066|8495870(+)		RERE	CIRI2,DCC	0	1	1
1:8497405|8508675(-)	RERE	RERE	find_circ,CIRI2,DCC,CIRCexplorer2	0	0	0
1:8497405|8541318(-)	RERE	RERE	find_circ,CIRI2,CIRCexplorer2	0	0	0
1:8497405|8557523(-)	RERE	RERE	find_circ,CIRI2,CIRCexplorer2,DCC	0	0	0
1:8497405|8557537(-)		RERE	CIRI2	0	0	0
1:8497405|8614686(-)	RERE	RERE	find_circ,CIRI2,CIRCexplorer2	0	1	1
1:8497405|8624380(-)	RERE	RERE	CIRI2,DCC	0	0	0
1:8497405|8656441(-)	RERE	RERE	find_circ,CIRI2,CIRCexplorer2	0	1	1
1:8497461|8614671(-)		RERE	CIRI2	0	0	0
1:8498478|8511002(-)		RERE	CIRI2	1	0	1
1:8507268|8507441(-)		RERE	CIRI2	0	1	1
1:8507268|8507518(-)		RERE	CIRI2	1	0	1
1:8514458|8507719(+)		RERE	CIRI2	1	0	1
1:8508420|8508251(+)		RERE	CIRI2,DCC	0	1	1
1:8508627|8557448(-)		RERE	CIRI2	0	0	0
1:8508627|8557462(-)		RERE	CIRI2,DCC	0	0	0
1:8508627|8557523(-)	RERE	RERE	find_circ,CIRI2,DCC,CIRCexplorer2	0	0	0
1:8508627|8557537(-)		RERE	CIRI2	0	0	0
1:8508627|8583375(-)		RERE	CIRI2	0	0	0
1:8508627|8614686(-)	RERE	RERE	find_circ,CIRI2,CIRCexplorer2,DCC	0	1	1
1:8508627|8616579(-)		RERE	CIRI2	0	0	0
1:8508627|8624380(-)	RERE	RERE	find_circ,CIRI2,CIRCexplorer2,DCC	0	0	0
1:8508627|8656441(-)	RERE	RERE	find_circ,CIRI2,DCC,CIRCexplorer2	0	1	1
1:8511549|8509110(+)		RERE	CIRI2	1	0	1
1:8514512|8532839(-)		RERE	CIRI2	1	0	1
1:8514590|8557523(-)		RERE	CIRI2,DCC	1	0	1
1:8521704|8522371(-)		RERE	CIRI2	0	0	0
1:8522010|8522371(-)		RERE	CIRI2,DCC	0	0	0
1:8522855|8539487(-)		RERE	CIRI2	1	0	1
1:8523053|8557523(-)		RERE	CIRI2,DCC	1	0	1
1:8523053|8614686(-)		RERE	CIRI2,DCC	1	0	1
1:8523053|8656441(-)		RERE	CIRI2,DCC	1	0	1
1:8523095|8557523(-)		RERE	CIRI2,DCC	1	0	1
1:8523095|8614686(-)		RERE	CIRI2,DCC	1	0	1
1:8525355|8525825(-)		RERE	CIRI2,DCC	0	0	0
1:8525900|8526220(-)		RERE	CIRI2	0	0	0
1:8531440|8531756(-)		RERE	CIRI2	0	0	0
1:8533128|8557523(-)		RERE	CIRI2	0	0	0
1:8533128|8614686(-)		RERE	CIRI2,DCC	0	1	1
1:8537297|8537004(+)		RERE	CIRI2	1	0	1
1:8537079|8557523(-)		RERE	CIRI2,DCC	1	0	1
1:8537079|8614686(-)		RERE	CIRI2	1	0	1
1:8537121|8540205(-)		RERE	CIRI2	1	0	1
1:8540300|8557523(-)		RERE	CIRI2	1	0	1
1:8540300|8614686(-)		RERE	CIRI2,DCC	1	0	1
1:8541210|8614686(-)		RERE	CIRI2	0	1	1
1:8541214|8551356(-)		RERE	CIRI2,DCC	0	0	0
1:8541214|8556571(-)	RERE	RERE	find_circ,CIRI2,DCC,CIRCexplorer2	0	0	0
1:8541214|8557448(-)		RERE	CIRI2	0	0	0
1:8541214|8557462(-)		RERE	CIRI2,DCC	0	0	0
1:8541214|8557521(-)		RERE	CIRI2,DCC	0	0	0
1:8541214|8557523(-)	RERE	RERE	find_circ,CIRI2,DCC,CIRCexplorer2	0	0	0
1:8541214|8557537(-)		RERE	CIRI2,DCC	0	0	0
1:8541214|8566289(-)		RERE	CIRI2,DCC	0	0	0
1:8541214|8583375(-)		RERE	CIRI2,DCC	0	0	0
1:8541214|8614628(-)		RERE	CIRI2,DCC	0	0	0
1:8541214|8614660(-)		RERE	CIRI2,DCC	0	0	0
1:8541214|8614686(-)	RERE	RERE	find_circ,CIRI2,DCC,CIRCexplorer2	0	1	1
1:8541214|8616579(-)		RERE	CIRI2,DCC	0	0	0
1:8541214|8624380(-)	RERE	RERE	find_circ,CIRI2,DCC,CIRCexplorer2	0	0	0
1:8541214|8633759(-)		RERE	CIRI2,DCC	1	0	1
1:8541214|8633921(-)		RERE	CIRI2,DCC	1	0	1
1:8541214|8644823(-)		RERE	CIRI2	0	1	1
1:8541214|8656441(-)	RERE	RERE	find_circ,CIRI2,DCC,CIRCexplorer2	0	1	1
1:8541214|8691255(-)		RERE	CIRI2	0	1	1
1:8541214|8724825(-)		RERE	CIRI2,DCC	1	0	1
1:8541214|8736978(-)		RERE	CIRI2,DCC	0	0	0
1:8551112|8551465(-)		RERE	CIRI2	0	0	0
1:8551208|8557523(-)		RERE	CIRI2,DCC	0	0	0
1:8551208|8624380(-)		RERE	CIRI2	0	0	0
1:8551208|8656441(-)		RERE	CIRI2,DCC	0	1	1
1:8556475|8557523(-)	RERE	RERE	find_circ,CIRI2,DCC,CIRCexplorer2	0	0	0
1:8556475|8557537(-)		RERE	CIRI2	0	0	0
1:8556475|8583375(-)		RERE	CIRI2,DCC	0	0	0
1:8556475|8614686(-)	RERE	RERE	find_circ,CIRI2,DCC,CIRCexplorer2	0	1	1
1:8556475|8616579(-)		RERE	CIRI2,DCC	0	0	0
1:8556475|8624380(-)	RERE	RERE	find_circ,CIRI2,DCC,CIRCexplorer2	0	0	0
1:8556475|8656441(-)	RERE	RERE	find_circ,CIRI2,DCC,CIRCexplorer2	0	1	1
1:8563411|8563656(-)		RERE	CIRI2,DCC	0	0	0
1:8577244|8578259(-)		RERE	CIRI2,DCC	0	0	0
1:8578150|8578489(-)		RERE	CIRI2,DCC	0	0	0
1:8583310|8583664(-)		RERE	CIRI2,DCC	0	0	0
1:8583310|8624380(-)		RERE	CIRI2,DCC	0	0	0
1:8585051|8584839(+)		RERE	CIRI2,DCC	1	0	1
1:8585771|8585982(-)		RERE	CIRI2,DCC	0	0	0
1:8592904|8624380(-)		RERE	CIRI2,DCC	0	0	0
1:8592904|8641115(-)		RERE	CIRI2,DCC	0	0	0
1:8592904|8656441(-)		RERE	CIRI2	0	1	1
1:8593739|8593923(-)		RERE	CIRI2	0	0	0
1:8606040|8608309(-)		RERE	CIRI2	1	0	1
1:8612046|8614686(-)		RERE	CIRI2,DCC	0	1	1
1:8612046|8624380(-)		RERE	CIRI2,DCC	0	1	1
1:8612046|8656441(-)		RERE	CIRI2,DCC	0	1	1
1:8612046|8741324(-)		RERE	CIRI2	0	1	1
1:8613094|8624380(-)		RERE	CIRI2,DCC	0	0	0
1:8614242|8616579(-)		RERE	CIRI2,DCC	0	0	0
1:8614242|8624380(-)		RERE	CIRI2,DCC	0	0	0
1:8614242|8656441(-)		RERE	CIRI2,DCC	0	1	1
1:8614561|8624380(-)	RERE	RERE	find_circ,CIRI2,DCC,CIRCexplorer2	0	0	0
1:8614561|8633759(-)		RERE	CIRI2,DCC	1	0	1
1:8614561|8633921(-)		RERE	CIRI2,DCC	1	0	1
1:8614561|8641115(-)		RERE	CIRI2,DCC	0	0	0
1:8614561|8656441(-)	RERE	RERE	find_circ,CIRI2,DCC,CIRCexplorer2	0	1	1
1:8614561|8670954(-)		RERE	CIRI2	0	0	0
1:8614561|8691255(-)		RERE	CIRI2	0	1	1
1:8614561|8693329(-)		RERE	CIRI2,DCC	0	0	0
1:8614561|8792588(-)	RERE	RERE	find_circ,CIRI2,CIRCexplorer2,DCC	0	0	0
1:8618549|8619021(-)		RERE	CIRI2	0	0	0
1:8621654|8624380(-)		RERE	CIRI2	0	0	0
1:8623326|8623887(-)		RERE	CIRI2,DCC	1	0	1
1:8623534|8624380(-)		RERE	CIRI2	0	0	0
1:8623614|8656441(-)		RERE	CIRI2	0	1	1
1:8624310|8656441(-)	RERE	RERE	find_circ,CIRI2,DCC,CIRCexplorer2	0	1	1
1:8624310|8702707(-)		RERE	CIRI2	0	1	1
1:8640997|8656441(-)		RERE	CIRI2	0	1	1
1:8644660|8656441(-)		RERE	CIRI2	0	1	1
1:8646230|8648338(-)		RERE	CIRI2	1	0	1
1:8653195|8655294(-)		RERE	CIRI2	1	0	1
1:8655973|8656441(-)	RERE	RERE	find_circ,CIRI2,DCC,CIRCexplorer2	0	1	1
1:8655973|8672854(-)		RERE	CIRI2,DCC	0	0	0
1:8655973|8702707(-)		RERE	CIRI2,DCC	0	0	0
1:8655973|8720266(-)		RERE	CIRI2	1	0	1
1:8655973|8724825(-)		RERE	CIRI2	1	0	1
1:8655973|8736978(-)		RERE	CIRI2,DCC	0	0	0
1:8655973|8792588(-)	RERE	RERE	find_circ,CIRI2,CIRCexplorer2,DCC	0	0	0
1:8655973|8817656(-)		RP4-633I8	CIRI2	0	0	0
1:8674392|8675142(-)		RERE	CIRI2,DCC	0	0	0
1:8676290|8676514(-)		RERE	CIRI2	0	0	0
1:8686491|8686292(+)		RERE	CIRI2	0	0	0
1:8702581|8703481(-)		RERE	CIRI2,DCC	0	0	0
1:8703947|8704085(-)		RERE	CIRI2,DCC	0	1	1
1:8719648|8719823(-)		RERE	CIRI2	0	0	0
1:8719807|8720328(-)		RERE	CIRI2	0	1	1
1:8721019|8726887(-)		RERE	CIRI2	0	0	0
1:8724560|8792588(-)		RERE	CIRI2	1	0	1
1:8725528|8727575(-)		RERE	CIRI2	1	0	1
1:8725548|8727575(-)		RERE	CIRI2	1	0	1
1:8736883|8741324(-)		RERE	CIRI2,DCC	0	0	0
1:8736883|8792588(-)		RERE	CIRI2	0	0	0
1:8741267|8763201(-)		RERE	CIRI2,DCC	0	0	0
1:8741267|8792588(-)		RERE	CIRI2	0	0	0
1:8742785|8743392(-)		RERE	CIRI2	1	0	1
1:8742791|8743398(-)		RERE	CIRI2	1	0	1
1:8742830|8743392(-)		RERE	CIRI2	1	0	1
1:8743203|8743493(-)		RERE	CIRI2	1	0	1
1:8750454|8750295(+)		RERE	CIRI2,DCC	0	1	1
1:8758168|8771870(-)		RERE	CIRI2	1	0	1
1:8761508|8761963(-)		RERE	CIRI2	1	0	1
1:8764629|8762948(+)		RERE	CIRI2	0	0	0
1:8766036|8769721(-)		RERE	CIRI2	1	0	1
1:8769530|8767595(+)		RERE	CIRI2	0	0	0
1:8767889|8769586(-)		RERE	CIRI2	1	0	1
1:8768619|8803033(-)		RERE	CIRI2	0	0	0
1:8815874|8772402(+)		RERE	CIRI2	0	0	0
1:8776440|8772675(+)		RERE	CIRI2	1	0	1
1:8775204|8803274(-)		RERE	CIRI2	0	1	1
1:8776268|8792588(-)		RERE	CIRI2	0	0	0
1:8783238|8776856(+)		RERE	CIRI2	1	0	1
1:8777031|8782645(-)		RERE	CIRI2	0	0	0
1:8786196|8786377(-)		RERE	CIRI2	0	0	0
1:8786196|8786988(-)		RERE	CIRI2	0	0	0
1:8786196|8792588(-)		RERE	CIRI2	0	0	0
1:8786909|8787246(-)		RERE	CIRI2	0	0	0
1:8787025|8787192(-)		RERE	CIRI2	0	1	1
1:8789424|8789699(-)		RERE	CIRI2,DCC	0	0	0
1:8790088|8792588(-)		RERE	CIRI2,DCC	0	0	0
1:8790097|8792588(-)		RERE	CIRI2,DCC	0	0	0
1:8790606|8792588(-)		RERE	CIRI2,DCC	1	0	1
1:8791968|8796398(-)		RERE	CIRI2	1	0	1
1:8792404|8792588(-)	RERE	RERE	find_circ,CIRI2,DCC,CIRCexplorer2	0	0	0
1:8792404|8806824(-)		RERE	CIRI2	0	0	0
1:8794825|8794470(+)		RERE	CIRI2,DCC	0	0	0
1:8795820|8800036(-)		RERE	CIRI2	1	0	1
1:8795905|8798798(-)		RERE	CIRI2	1	0	1
1:8798371|8798773(-)		RERE	CIRI2	1	0	1
1:8798371|8799075(-)		RERE	CIRI2	0	1	1
1:8798491|8799075(-)		RERE	CIRI2,DCC	1	0	1
1:8798580|8799107(-)		RERE	CIRI2,DCC	1	0	1
1:8799457|8799186(+)		RERE	CIRI2	1	0	1
1:8805093|8809110(-)		RERE	CIRI2	1	0	1
1:8806466|8805106(+)		RERE	CIRI2	1	0	1
1:8806083|8806338(-)		RERE	CIRI2	1	0	1
1:8807140|8808139(-)		RERE	CIRI2	1	0	1
1:8808047|8807484(+)		RERE	CIRI2	0	0	0
1:8810231|8812453(-)		RERE	CIRI2	1	0	1
1:8810899|8810722(+)		RERE	CIRI2,DCC	0	0	0
1:8812570|8813745(-)		RERE	CIRI2	1	0	1
1:8832913|8833112(-)			CIRI2	1	0	1
1:8861269|8861020(+)		ENO1	CIRI2,DCC	0	0	0
1:8861152|8863343(-)		ENO1	CIRI2,DCC	0	0	0
1:8861337|8863952(-)		ENO1	CIRI2,DCC	0	0	0
1:8866784|8862056(+)		ENO1	CIRI2	1	0	1
1:8862887|8863343(-)	ENO1	ENO1	find_circ,CIRI2,DCC,CIRCexplorer2	0	0	0
1:8862887|8864092(-)	ENO1	ENO1	find_circ,CIRI2,DCC,CIRCexplorer2	0	0	0
1:8862887|8867250(-)	ENO1	ENO1	find_circ,CIRI2,DCC,CIRCexplorer2	0	0	0
1:8863235|8863919(-)		ENO1	CIRI2,DCC	0	0	0
1:8863989|8863262(+)		ENO1	CIRI2	0	0	0
1:8866372|8863267(+)		ENO1	CIRI2	0	0	0
1:8863297|8865391(-)		ENO1	CIRI2,DCC	0	0	0
1:8866462|8863938(+)		ENO1	CIRI2	0	0	0
1:8865285|8866386(-)		ENO1	CIRI2,DCC	0	0	0
1:8865285|8871961(-)		ENO1	CIRI2,DCC	0	0	0
1:8865344|8866386(-)		ENO1	CIRI2,DCC	0	0	0
1:8865392|8871976(-)		ENO1	CIRI2	0	1	1
1:8866279|8866501(-)	ENO1	ENO1	CIRI2	0	1	1
1:8866279|8867250(-)	ENO1	ENO1	CIRI2,find_circ,DCC,CIRCexplorer2	0	0	0
1:8866279|8868057(-)	ENO1	ENO1	find_circ,CIRI2,CIRCexplorer2,DCC	0	0	0
1:8867222|8870510(-)		ENO1	CIRI2	0	0	0
1:8874363|8869845(+)		ENO1	CIRI2	0	0	0
1:8869854|8874312(-)		ENO1	CIRI2	0	0	0
1:8873721|8870761(+)		ENO1	CIRI2,DCC	0	0	0
1:8870825|8871212(-)		ENO1	CIRI2,DCC	0	0	0
1:8872632|8877662(-)		ENO1	CIRI2	1	0	1
1:8874501|8876945(-)		ENO1	CIRI2	1	0	1
1:8953352|8952959(+)		CA6	CIRI2	0	0	0
1:8992688|9023078(-)		SLC2A7	CIRI2	0	0	0
1:9000180|8999300(+)			CIRI2	0	0	0
1:9047610|9058250(-)	SLC2A5	SLC2A5	find_circ,CIRI2,DCC,CIRCexplorer2	0	0	0
1:9047610|9069594(-)	SLC2A5	SLC2A5	find_circ,CIRI2,DCC,CIRCexplorer2	0	0	0
1:9057448|9058250(-)	SLC2A5	SLC2A5	find_circ,CIRI2,DCC,CIRCexplorer2	0	0	0
1:9057448|9069594(-)	SLC2A5	SLC2A5	CIRI2	0	0	0
1:9057448|9085142(-)	SLC2A5	SLC2A5	CIRI2	0	0	0
1:9057448|9085166(-)	SLC2A5	SLC2A5	CIRI2	0	0	0
1:9061509|9059673(+)		SLC2A5	CIRI2	1	0	1
1:9062795|9063482(-)		SLC2A5	CIRI2	1	0	1
1:9069178|9069594(-)		SLC2A5	CIRI2,DCC	0	0	0
1:9069182|9069594(-)		SLC2A5	CIRI2,DCC	0	0	0
1:9069504|9085166(-)	SLC2A5	SLC2A5	find_circ,CIRI2,CIRCexplorer2	0	0	0
1:9069504|9093420(-)		SCARNA16	CIRI2,DCC	0	0	0
1:9101305|9102191(-)		GPR157	CIRI2	0	0	0
1:9104515|9104259(+)		GPR157	CIRI2	0	0	0
1:9106887|9109502(-)		GPR157	CIRI2	1	0	1
1:9108575|9107216(+)		GPR157	CIRI2	0	0	0
1:9107753|9116966(-)		GPR157	CIRI2	1	0	1
1:9113762|9109319(+)		GPR157	CIRI2	1	0	1
1:9110309|9109758(+)		GPR157	CIRI2	1	0	1
1:9121255|9125323(-)		GPR157	CIRI2	1	0	1
1:9121255|9126992(-)		GPR157	CIRI2	1	0	1
1:9150392|9150128(+)		MIR34A	CIRI2	0	0	0
1:9166593|9166790(-)		MIR34A	CIRI2,DCC	0	0	0
1:9167606|9169387(-)		MIR34A	CIRI2	1	0	1
1:9170455|9170708(-)		MIR34A	CIRI2	1	0	1
1:9173668|9173903(-)		MIR34A	CIRI2,DCC	1	0	1
1:9176027|9176486(-)		MIR34A	CIRI2	1	0	1
1:9176416|9176041(+)		MIR34A	CIRI2	1	0	1
1:9176144|9176321(-)		MIR34A	CIRI2	1	0	1
1:9182007|9183750(-)	MIR34AHG	MIR34A	find_circ,CIRI2,CIRCexplorer2	0	0	0
1:9189456|9189027(+)		MIR34A	CIRI2	0	1	1
1:9193228|9192739(+)		MIR34A	CIRI2,DCC	0	0	0
1:9193661|9192739(+)		MIR34A	CIRI2	0	0	0
1:9247083|9237131(+)		H6PD	CIRI2	0	0	0
1:9239775|9243318(-)		H6PD	CIRI2	0	0	0
1:9241851|9242149(-)		H6PD	CIRI2,DCC	0	0	0
1:9241893|9242149(-)		H6PD	CIRI2	0	0	0
1:9244877|9263944(-)		H6PD	CIRI2	0	0	0
1:9247083|9244925(+)	H6PD	H6PD	find_circ,CIRI2,DCC,CIRCexplorer2	0	0	0
1:9247140|9244925(+)		H6PD	CIRI2	0	0	0
1:9262270|9244925(+)		H6PD	CIRI2,DCC	0	0	0
1:9262328|9244925(+)	H6PD	H6PD	find_circ,CIRI2,DCC,CIRCexplorer2	0	0	0
1:9265236|9244925(+)		H6PD	CIRI2,DCC	0	0	0
1:9247083|9244933(+)		H6PD	CIRI2,DCC	0	0	0
1:9245561|9245067(+)		H6PD	CIRI2,DCC	0	0	0
1:9245561|9245199(+)		H6PD	CIRI2,DCC	0	0	0
1:9249389|9245500(+)		H6PD	CIRI2,DCC	0	0	0
1:9246681|9245562(+)		H6PD	find_circ,CIRI2,CIRCexplorer2	0	0	0
1:9246928|9246732(+)		H6PD	CIRI2	0	0	0
1:9249811|9252305(-)		H6PD	CIRI2	0	0	0
1:9250814|9251521(-)		H6PD	CIRI2	0	0	0
1:9262833|9261565(+)		H6PD	CIRI2,DCC	0	0	0
1:9262270|9261962(+)		H6PD	CIRI2,DCC	0	0	0
1:9262328|9262059(+)	H6PD	H6PD	find_circ,CIRI2,DCC,CIRCexplorer2	0	0	0
1:9265236|9262059(+)		H6PD	CIRI2	0	0	0
1:9264653|9264947(-)		H6PD	CIRI2	0	0	0
1:9265264|9264974(+)		H6PD	CIRI2,DCC	0	0	0
1:9268037|9265705(+)		H6PD	CIRI2	1	0	1
1:9268037|9267031(+)		H6PD	CIRI2	1	0	1
1:9267069|9267975(-)		H6PD	CIRI2	0	0	0
1:9267969|9267098(+)		H6PD	CIRI2,DCC	0	0	0
1:9267109|9267326(-)		H6PD	CIRI2	0	0	0
1:9267417|9267899(-)		H6PD	CIRI2,DCC	0	0	0
1:9268130|9271055(-)		H6PD	CIRI2	1	0	1
1:9268231|9268501(-)		H6PD	CIRI2	0	0	0
1:9270255|9269894(+)		H6PD	CIRI2,DCC	0	0	0
1:9295261|9293669(+)		SPSB1	CIRI2	0	0	0
1:9305025|9306431(-)		SPSB1	CIRI2,DCC	0	0	0
1:9305346|9306856(-)		SPSB1	CIRI2	0	0	0
1:9307375|9307689(-)		SPSB1	CIRI2	0	0	0
1:9316244|9319946(-)		SPSB1	CIRI2	0	0	0
1:9348194|9353673(-)		SPSB1	CIRI2	0	0	0
1:9356585|9355743(+)	SPSB1	SPSB1	find_circ,CIRI2,DCC,CIRCexplorer2	0	0	0
1:9539747|9355743(+)		SLC25A33	CIRI2	0	1	1
1:9357532|9359141(-)		SPSB1	CIRI2	0	0	0
1:9360994|9360660(+)		SPSB1	CIRI2	0	0	0
1:9540425|9540220(+)		SLC25A33	CIRI2,DCC	0	0	0
1:9543829|9542571(+)		SLC25A33	CIRI2	0	0	0
1:9548337|9554277(-)		SLC25A33	CIRI2	1	0	1
1:9550755|9551262(-)		SLC25A33	CIRI2	1	0	1
1:9556257|9553626(+)		SLC25A33	CIRI2,DCC	0	0	0
1:9567361|9553626(+)	SLC25A33	SLC25A33	find_circ,CIRI2,CIRCexplorer2	0	1	1
1:9573412|9553626(+)	SLC25A33	SLC25A33	find_circ,CIRI2,DCC,CIRCexplorer2	0	1	1
1:9580234|9553626(+)	SLC25A33	SLC25A33	find_circ,CIRI2,CIRCexplorer2	0	1	1
1:9555351|9555775(-)		SLC25A33	CIRI2	1	0	1
1:9555351|9560321(-)		SLC25A33	CIRI2	1	0	1
1:9566318|9556182(+)		SLC25A33	CIRI2	0	1	1
1:9566570|9566319(+)		SLC25A33	CIRI2	0	0	0
1:9602272|9595890(+)	TMEM201	TMEM201	find_circ,CIRI2,DCC,CIRCexplorer2	0	0	0
1:9598625|9598449(+)	TMEM201	TMEM201	find_circ,CIRI2,DCC,CIRCexplorer2	0	0	0
1:9602272|9602069(+)	TMEM201	TMEM201	find_circ,CIRI2,CIRCexplorer2	0	0	0
1:9604643|9603345(+)		TMEM201	CIRI2	0	0	0
1:9604793|9604986(-)		TMEM201	CIRI2,DCC	0	0	0
1:9607479|9606988(+)		TMEM201	CIRI2	0	0	0
1:9607511|9614972(-)		TMEM201	CIRI2	0	0	0
1:9610055|9610399(-)		TMEM201	CIRI2	0	0	0
1:9610323|9610137(+)		TMEM201	CIRI2,DCC	0	0	0
1:9630224|9628480(+)			CIRI2	0	0	0
1:9631135|9631324(-)			CIRI2	0	0	0
1:9636992|9631564(+)			CIRI2	1	0	1
1:9632247|9631691(+)			CIRI2	1	0	1
1:9632439|9637269(-)			CIRI2	0	0	0
1:9637890|9636405(+)			CIRI2	1	0	1
1:9669540|9664995(+)		PIK3CD	CIRI2	1	0	1
1:9680712|9681135(-)	PIK3CD-AS2	PIK3CD-AS2	find_circ,CIRI2,DCC,CIRCexplorer2	0	0	0
1:9691571|9688131(+)		PIK3CD	CIRI2,DCC	0	0	0
1:9693571|9691467(+)		PIK3CD	CIRI2	0	1	1
1:9710596|9691467(+)	PIK3CD	PIK3CD	find_circ,CIRI2,DCC,CIRCexplorer2	0	0	0
1:9710596|9706998(+)		PIK3CD	CIRI2,DCC	1	0	1
1:9710596|9710105(+)		PIK3CD	find_circ,CIRI2,DCC,CIRCexplorer2	0	0	0
1:9727772|9710105(+)		PIK3CD	CIRI2,DCC	0	0	0
1:9711340|9714910(-)		PIK3CD	CIRI2	0	0	0
1:9714101|9714910(-)		PIK3CD	CIRI2	0	0	0
1:9714939|9714130(+)		PIK3CD	CIRI2	0	0	0
1:9714146|9715149(-)		PIK3CD	CIRI2	1	0	1
1:9715490|9715833(-)		PIK3CD	CIRI2,DCC	0	0	0
1:9727772|9719921(+)		PIK3CD	CIRI2,DCC	0	0	0
1:9727621|9720611(+)		PIK3CD	CIRI2,DCC	0	0	0
1:9723292|9723125(+)	PIK3CD	PIK3CD	find_circ,CIRI2,DCC,CIRCexplorer2	0	1	1
1:9727772|9726909(+)		PIK3CD	CIRI2,DCC	0	0	0
1:9728212|9727622(+)		PIK3CD	CIRI2	0	0	0
1:9727746|9728183(-)		PIK3CD	CIRI2	0	1	1
1:9729577|9730404(-)		CLSTN1	CIRI2	0	0	0
1:9730506|9729736(+)		CLSTN1	CIRI2	0	0	0
1:9730127|9729960(+)		CLSTN1	CIRI2	0	1	1
1:9730149|9730705(-)		CLSTN1	CIRI2,DCC	0	0	0
1:9730405|9730705(-)		CLSTN1	CIRI2,DCC	0	0	0
1:9730409|9730705(-)		CLSTN1	CIRI2,DCC	0	0	0
1:9731206|9741172(-)		CLSTN1	CIRI2	0	0	0
1:9731761|9733546(-)	CLSTN1	CLSTN1	CIRI2,DCC	0	0	0
1:9733536|9731801(+)		CLSTN1	CIRI2	0	0	0
1:9733401|9736042(-)	CLSTN1	CLSTN1	find_circ,CIRI2,DCC,CIRCexplorer2	0	0	0
1:9733401|9751681(-)	CLSTN1	CLSTN1	find_circ,CIRI2,DCC,CIRCexplorer2	0	0	0
1:9734042|9755309(-)		CLSTN1	CIRI2	0	0	0
1:9734948|9735513(-)		CLSTN1	CIRI2,DCC	0	0	0
1:9734948|9735594(-)		CLSTN1	CIRI2,DCC	0	0	0
1:9734948|9736042(-)	CLSTN1	CLSTN1	find_circ,CIRI2,DCC,CIRCexplorer2	0	0	0
1:9734948|9737554(-)	CLSTN1	CLSTN1	find_circ,CIRI2,DCC,CIRCexplorer2	0	0	0
1:9734948|9744643(-)	CLSTN1	CLSTN1	CIRI2	0	0	0
1:9735567|9734978(+)		CLSTN1	CIRI2	0	0	0
1:9735528|9735090(+)		CLSTN1	CIRI2,DCC	0	0	0
1:9743991|9735157(+)		CLSTN1	CIRI2	0	0	0
1:9736034|9735529(+)		CLSTN1	CIRI2	0	0	0
1:9735960|9755309(-)		CLSTN1	CIRI2	0	0	0
1:9736273|9736685(-)		CLSTN1	CIRI2,DCC	0	0	0
1:9737498|9755309(-)	CLSTN1	CLSTN1	CIRI2	0	0	0
1:9737938|9740064(-)		CLSTN1	CIRI2	1	0	1
1:9740485|9740338(+)		CLSTN1	CIRI2	0	1	1
1:9740658|9741256(-)		CLSTN1	CIRI2,DCC	0	0	0
1:9741094|9749913(-)	CLSTN1	CLSTN1	find_circ,CIRI2,DCC,CIRCexplorer2	0	0	0
1:9741094|9751681(-)	CLSTN1	CLSTN1	find_circ,CIRI2,DCC,CIRCexplorer2	0	0	0
1:9741094|9755309(-)	CLSTN1	CLSTN1	find_circ,CIRI2,CIRCexplorer2,DCC	0	0	0
1:9742950|9743661(-)		CLSTN1	CIRI2	1	0	1
1:9743884|9751681(-)	CLSTN1	CLSTN1	find_circ,CIRI2,DCC,CIRCexplorer2	0	0	0
1:9743884|9756510(-)	CLSTN1	CLSTN1	find_circ,CIRI2,CIRCexplorer2,DCC	0	0	0
1:9744462|9749913(-)		CLSTN1	CIRI2,DCC	0	0	0
[truncated: 578,655+ more rows]
