# Supplementary material for: Assessing the impacts of various factors on circular RNA reliability
Source: Life Sci Alliance. 2023 Feb 27;6(5):e202201793. doi: 10.26508/lsa.202201793 (PMC9971162; doi:10.26508/lsa.202201793)
Supplement: Supplementary file 2 [file LSA-2022-01793_TableS2.xlsx]

## Sheet: RNA-seq data uased
Supplemental Table S2. RNA-seq data uased in this study.
						Mock			treated RNA-seq			#BSJs		Reference
Group	species	Layout	Cell line/tissue	Sample pair ID	BioProject ID (or GEO series)	RNA treatment	GEO accession	Run	RNA treatment	GEO accession	Run	#BSJs detected in the mock sample	#BSJs not detected in the treated sample
Group 1: RNase R approach	Human	paired-end	HeLa	HeLa_1	PRJNA266072	rRNA-		SRR1637089, SRR1637090	rRNA-/RNase R+		SRR1636985, SRR1636986	1885	639	Gao Y, Wang J, Zhao F: CIRI: an efficient and unbiased algorithm for de novo circular RNA identification. Genome Biol 2015, 16:4.
Group 1: RNase R approach	Human	paired-end	Hs68	Hs68	SRA050270	rRNA-		SRR444655, SRR444975	rRNA-/RNase R+		SRR444974, SRR445016	2880	437	Jeck WR, Sorrentino JA, Wang K, Slevin MK, Burd CE, Liu J, Marzluff WF, Sharpless NE: Circular RNAs are abundant, conserved, and associated with ALU repeats. RNA 2013, 19:141-157.
Group 1: RNase R approach	Human	paired-end	HeLa	HeLa_2	PRJNA266072	rRNA-		SRR3476958	rRNA-/RNase R+		SRR3476956	694	110	Gao Y, Wang J, Zheng Y, Zhang J, Chen S, Zhao F: Comprehensive identification of internal structure and alternative splicing events in circular RNAs. Nat Commun 2016, 7:12060.
Group 1: RNase R approach	Human	paired-end	HEK293	HEK293	PRJNA266072	rRNA-		SRR3479243	rRNA-/RNase R+		SRR3479244	1162	231	Gao Y, Wang J, Zheng Y, Zhang J, Chen S, Zhao F: Comprehensive identification of internal structure and alternative splicing events in circular RNAs. Nat Commun 2016, 7:12060.
Group 1: RNase R approach	Human	paired-end	HeLa	HeLa_3	PRJNA231721; GSE53328	rRNA-	GSM1289402, GSM1289403	SRR1049826, SRR1049827	rRNA-/RNase R+	GSM1289406, GSM1289407	SRR1049830, SRR1049831	3505	937	Mercer TR, Clark MB, Andersen SB, Brunck ME et al. Genome-wide discovery of human splicing branchpoints. Genome Res 2015 Feb;25(2):290-303. PMID: 25561518
Group 1: RNase R approach	Human	paired-end	K562	K562	PRJNA231721; GSE53328	rRNA-	GSM1289404, GSM1289405	SRR1049828, SRR1049829	rRNA-/RNase R+	GSM1289408, GSM1289409	SRR1049832, SRR1049833	2909	731	Mercer TR, Clark MB, Andersen SB, Brunck ME et al. Genome-wide discovery of human splicing branchpoints. Genome Res 2015 Feb;25(2):290-303. PMID: 25561518
Group 1: RNase R approach	Human	single-end	HeLa	HeLa_KCl	PRJNA541935; GSE130905	rRNA- (KCl)	GSM3756002, GSM3756004	SRR9029986, SRR9029988	rRNA-/RNase R+ (KCl)	GSM3756003, GSM3756005	SRR9029987, SRR9029989	2567	359	Xiao MS, Wilusz JE: An improved method for circular RNA purification using RNase R that efficiently removes linear RNAs containing G-quadruplexes or structured 3' ends. Nucleic Acids Res 2019, 47:8755-8769.
Group 1: RNase R approach	Human	paired-end	HEK293T	HEK293T_KCl	PRJNA752779; GSE181635	rRNA-	GSM5508614	SRR15365880	rRNA-/RNase R+ (KCl)	GSM5508614	SRR15365879	839	209	Li Y, Wang F, Teng P, Ku L, Chen L, Feng Y, Yao B: Accurate identification of circRNA landscape and complexity reveals their pivotal roles in human oligodendroglia differentiation. Genome Biol 2022, 23:48.
Group 1: RNase R approach	Human	paired-end	HEK293T	HEK293T_LiCl	PRJNA752779; GSE181635	rRNA-	GSM5508614	SRR15365880	rRNA-/RNase R+ (KCl)	GSM5508615	SRR15365881	839	321	Li Y, Wang F, Teng P, Ku L, Chen L, Feng Y, Yao B: Accurate identification of circRNA landscape and complexity reveals their pivotal roles in human oligodendroglia differentiation. Genome Biol 2022, 23:48.
Group 1: RNase R approach	Human	paired-end	SH-SY5Y	SH-SY5Y_KCL	PRJNA752779; GSE181635	rRNA-	GSM5508618	SRR15365884	rRNA-/RNase R+ (KCl)	GSM5508617	SRR15365883	811	249	Li Y, Wang F, Teng P, Ku L, Chen L, Feng Y, Yao B: Accurate identification of circRNA landscape and complexity reveals their pivotal roles in human oligodendroglia differentiation. Genome Biol 2022, 23:48.
Group 1: RNase R approach	Human	paired-end	SH-SY5Y	SH-SY5Y_LiCl	PRJNA752779; GSE181635	rRNA-	GSM5508618	SRR15365884	rRNA-/RNase R+ (LiCl)	GSM5508619	SRR15365885	811	250	Li Y, Wang F, Teng P, Ku L, Chen L, Feng Y, Yao B: Accurate identification of circRNA landscape and complexity reveals their pivotal roles in human oligodendroglia differentiation. Genome Biol 2022, 23:48.
Group 1: RNase R approach	Human	paired-end	Total_brain	Total_brain	PRJNA646808; GSE154616	rRNA-	GSM4675884, GSM4996434	SRR12244922, SRR12244923, SRR13336689	rRNA-/RNase R+	GSM4675885	SRR12244924	6905	4292	Rabin A, Zaffagni M, Ashwal-Fluss R, Patop IL et al. SRCP: a comprehensive pipeline for accurate annotation and quantification of circRNAs. Genome Biol 2021 Sep 23;22(1):277. PMID: 34556162
Group 1: RNase R approach	Human	paired-end	Cerebellum	Cerebellum	PRJNA646808; GSE154616	rRNA-	GSM4675882, GSM4996433	SRR12244919, SRR12244920, SRR13336688	rRNA-/RNase R+	GSM4675883	SRR12244921	10183	5649	Rabin A, Zaffagni M, Ashwal-Fluss R, Patop IL et al. SRCP: a comprehensive pipeline for accurate annotation and quantification of circRNAs. Genome Biol 2021 Sep 23;22(1):277. PMID: 34556162
Group 1: RNase R approach	Human	paired-end	Blood	Blood	PRJNA646808; GSE154616	rRNA-	GSM4675896, GSM4996440	SRR12244940, SRR12244941, SRR13336695	rRNA-/RNase R+	GSM4675897, GSM4996441	SRR12244942, SRR13336696	8718	623	Rabin A, Zaffagni M, Ashwal-Fluss R, Patop IL et al. SRCP: a comprehensive pipeline for accurate annotation and quantification of circRNAs. Genome Biol 2021 Sep 23;22(1):277. PMID: 34556162
Group 2: A-tailing RNase R approach	Human	single-end	HeLa	HeLa_A	PRJNA541935; GSE130905	rRNA- (LiCl)	GSM3756006, GSM3756007, GSM3756008	SRR9029990, SRR9029991, SRR9029992	rRNA-/A-tailing/RNase R+ (LiCl)	GSM3756009, GSM3756010, GSM3756011	SRR9029993, SRR9029994, SRR9029995	4370	559	Xiao MS, Wilusz JE: An improved method for circular RNA purification using RNase R that efficiently removes linear RNAs containing G-quadruplexes or structured 3' ends. Nucleic Acids Res 2019, 47:8755-8769.
Group 2: A-tailing RNase R approach	Human	paired-end	HEK293T	HEK293T_A	PRJNA752779; GSE181635	rRNA-	GSM5508614	SRR15365880	rRNA-/A-tailing/RNase R+ (LiCl)	GSM5508616	SRR15365882	839	255	Li Y, Wang F, Teng P, Ku L, Chen L, Feng Y, Yao B: Accurate identification of circRNA landscape and complexity reveals their pivotal roles in human oligodendroglia differentiation. Genome Biol 2022, 23:48.
Group 2: A-tailing RNase R approach	Human	paired-end	SH-SY5Y	SH-SY5Y_A	PRJNA752779; GSE181635	rRNA-	GSM5508618	SRR15365884	rRNA-/A-tailing/RNase R+ (LiCl)	GSM5508620	SRR15365886	811	241	Li Y, Wang F, Teng P, Ku L, Chen L, Feng Y, Yao B: Accurate identification of circRNA landscape and complexity reveals their pivotal roles in human oligodendroglia differentiation. Genome Biol 2022, 23:48.
Group 3: non-Poly(A) approach	Human	paired-end	GM12878	GM12878_pA-	GSE78550 | GSE90223	rRNA-	GSM2072348, GSM2072349	SRR3192396, SRR3192397	rRNA-/poly(A)-	GSM2400148, GSM2400149	SRR5048071, SRR5048072	3041	1246	Davis CA, Hitz BC, Sloan CA, Chan ET, Davidson JM, Gabdank I, Hilton JA, Jain K, Baymuradov UK, Narayanan AK, et al: The Encyclopedia of DNA elements (ENCODE): data portal update. Nucleic Acids Res 2018, 46:D794-D801.
Group 3: non-Poly(A) approach	Human	paired-end	K562	K562_pA-	GSE78556 | GSE90231	rRNA-	GSM2072360, GSM2072361	SRR3192412, SRR3192413	rRNA-/poly(A)-	GSM2400162, GSM2400163	SRR5048089, SRR5048090	1652	467	Davis CA, Hitz BC, Sloan CA, Chan ET, Davidson JM, Gabdank I, Hilton JA, Jain K, Baymuradov UK, Narayanan AK, et al: The Encyclopedia of DNA elements (ENCODE): data portal update. Nucleic Acids Res 2018, 46:D794-D801.

## Sheet: RBP list
RBPs used in this study	#(datasets)	ENCORI_datasetID
ACIN1	4	SBDH474,SBDH475,SBDH476,SBDH477
ADAR	3	SBDH190,SBDH209,SBDH210
AGO1	5	SBDH1,SBDH115,SBDH116,SBDH117,SBDH27
AGO1-4	28	SBDH196,SBDH197,SBDH198,SBDH2,SBDH3,SBDH4,SBDH403,SBDH404,SBDH405,SBDH406,SBDH407,SBDH408,SBDH483,SBDH487,SBDH76,SBDH77,SBDH78,SBDH79,SBDH80,SBDH81,SBDH82,SBDH83,SBDH84,SBDH86,SBDH87,SBDH89,SBDH92,SBDH95
AGO2	40	SBDH10,SBDH100,SBDH101,SBDH102,SBDH103,SBDH104,SBDH118,SBDH125,SBDH126,SBDH127,SBDH128,SBDH129,SBDH130,SBDH131,SBDH136,SBDH180,SBDH192,SBDH193,SBDH194,SBDH215,SBDH28,SBDH29,SBDH30,SBDH40,SBDH41,SBDH43,SBDH45,SBDH46,SBDH482,SBDH485,SBDH491,SBDH492,SBDH5,SBDH54,SBDH587,SBDH588,SBDH589,SBDH6,SBDH8,SBDH99
AGO3	1	SBDH31
AGO4	1	SBDH32
AIFM1	2	SBDH522,SBDH523
ALKBH5	1	SBDH57
ALYREF	7	SBDH573,SBDH574,SBDH575,SBDH576,SBDH577,SBDH578,SBDH579
AUH	4	SBDH248,SBDH249,SBDH266,SBDH267
BCCIP	2	SBDH375,SBDH376
BUD13	2	SBDH324,SBDH325
CAPRIN1	1	SBDH59
CBX7	4	SBDH580,SBDH581,SBDH582,SBDH583
CELF2	2	SBDH458,SBDH459
CNBP	1	SBDH402
CPSF6	2	SBDH302,SBDH303
CSTF2T	7	SBDH238,SBDH239,SBDH282,SBDH283,SBDH559,SBDH560,SBDH561
DDX3X	3	SBDH438,SBDH439,SBDH440
DHX9	3	SBDH550,SBDH553,SBDH564
DICER1	4	SBDH186,SBDH187,SBDH188,SBDH189
DIS3L2	1	SBDH480
DKC1	1	SBDH119
EIF3A	1	SBDH211
EIF3B	1	SBDH212
EIF3D	1	SBDH213
EIF3G	1	SBDH214
EIF4A1	1	SBDH566
EIF4A3	2	SBDH565,SBDH74
EIF4G1	2	SBDH381,SBDH382
EIF4G2	2	SBDH254,SBDH255
ELAVL1	11	SBDH176,SBDH42,SBDH47,SBDH48,SBDH489,SBDH49,SBDH490,SBDH50,SBDH51,SBDH52,SBDH9
ELAVL3	2	SBDH409,SBDH426
EWSR1	3	SBDH11,SBDH158,SBDH159
FAM120A	2	SBDH310,SBDH311
FBL	2	SBDH120,SBDH121
FKBP4	1	SBDH374
FMR1	8	SBDH350,SBDH351,SBDH542,SBDH543,SBDH66,SBDH67,SBDH68,SBDH69
FTO	1	SBDH479
FUS	6	SBDH112,SBDH113,SBDH114,SBDH13,SBDH391,SBDH392
FXR1	3	SBDH320,SBDH321,SBDH70
FXR2	3	SBDH364,SBDH365,SBDH71
GNL3	2	SBDH336,SBDH337
GTF2F1	4	SBDH264,SBDH265,SBDH358,SBDH359
HNRNPA1	7	SBDH226,SBDH227,SBDH245,SBDH494,SBDH495,SBDH496,SBDH497
HNRNPA2B1	6	SBDH533,SBDH534,SBDH535,SBDH536,SBDH537,SBDH538
HNRNPC	10	SBDH18,SBDH191,SBDH236,SBDH237,SBDH39,SBDH539,SBDH540,SBDH541,SBDH562,SBDH563
HNRNPD	3	SBDH182,SBDH183,SBDH184
HNRNPK	5	SBDH272,SBDH273,SBDH356,SBDH357,SBDH567
HNRNPL	4	SBDH151,SBDH152,SBDH153,SBDH154
HNRNPM	8	SBDH338,SBDH339,SBDH348,SBDH349,SBDH518,SBDH519,SBDH520,SBDH521
HNRNPU	3	SBDH225,SBDH332,SBDH333
HNRNPUL1	4	SBDH222,SBDH223,SBDH234,SBDH235
IGF2BP1	8	SBDH240,SBDH241,SBDH33,SBDH34,SBDH370,SBDH371,SBDH387,SBDH388
IGF2BP2	8	SBDH35,SBDH377,SBDH389,SBDH390,SBDH460,SBDH461,SBDH462,SBDH463
IGF2BP3	13	SBDH252,SBDH253,SBDH36,SBDH383,SBDH384,SBDH466,SBDH467,SBDH468,SBDH469,SBDH470,SBDH471,SBDH472,SBDH473
ILF3	2	SBDH344,SBDH345
KHDRBS1	2	SBDH318,SBDH319
KHDRBS2	1	SBDH569
KHDRBS3	1	SBDH570
KHSRP	2	SBDH288,SBDH289
LARP4B	1	SBDH219
LARP7	4	SBDH296,SBDH297,SBDH352,SBDH353
LIN28	2	SBDH546,SBDH547
LIN28A	2	SBDH132,SBDH72
LIN28B	6	SBDH149,SBDH334,SBDH335,SBDH354,SBDH355,SBDH73
LSM11	2	SBDH312,SBDH313
MBNL1	1	SBDH478
MBNL2	4	SBDH441,SBDH444,SBDH447,SBDH450
METTL14	4	SBDH141,SBDH142,SBDH143,SBDH144
METTL3	8	SBDH137,SBDH138,SBDH139,SBDH140,SBDH174,SBDH202,SBDH203,SBDH204
MOV10	7	SBDH166,SBDH167,SBDH168,SBDH173,SBDH178,SBDH179,SBDH56
MSI1	3	SBDH216,SBDH217,SBDH218
MSI2	3	SBDH206,SBDH456,SBDH457
NCBP3	1	SBDH58
NONO	2	SBDH308,SBDH309
NOP56	1	SBDH124
NOP58	2	SBDH122,SBDH123
NPM1	1	SBDH287
NUMA1	2	SBDH526,SBDH527
PAPD5	1	SBDH55
PCBP2	2	SBDH314,SBDH315
PRPF8	4	SBDH290,SBDH291,SBDH340,SBDH341
PTBP1	4	SBDH106,SBDH22,SBDH258,SBDH259
PUM1	2	SBDH464,SBDH465
PUM2	1	SBDH37
QKI	3	SBDH38,SBDH571,SBDH572
RANGAP1	2	SBDH524,SBDH525
RBFOX2	8	SBDH330,SBDH331,SBDH510,SBDH511,SBDH512,SBDH513,SBDH544,SBDH545
RBM10	3	SBDH134,SBDH135,SBDH164
RBM22	2	SBDH362,SBDH363
RBM27	2	SBDH346,SBDH347
RBM39	1	SBDH584
RBM47	1	SBDH201
RBM5	1	SBDH160
RBM6	1	SBDH162
RC3H1	1	SBDH150
RNF219	1	SBDH528
RTCB	1	SBDH60
SAFB2	2	SBDH256,SBDH257
SBDS	2	SBDH304,SBDH305
SF3A3	2	SBDH278,SBDH279
SF3B4	2	SBDH368,SBDH369
SLBP	2	SBDH276,SBDH277
SLTM	4	SBDH298,SBDH299,SBDH366,SBDH367
SMNDC1	3	SBDH284,SBDH285,SBDH295
SND1	4	SBDH268,SBDH269,SBDH306,SBDH307
SRSF1	12	SBDH15,SBDH274,SBDH275,SBDH372,SBDH373,SBDH394,SBDH504,SBDH505,SBDH506,SBDH507,SBDH508,SBDH509
SRSF10	2	SBDH398,SBDH401
SRSF3	2	SBDH395,SBDH400
SRSF7	3	SBDH360,SBDH361,SBDH396
SRSF9	3	SBDH326,SBDH327,SBDH397
TAF15	10	SBDH107,SBDH108,SBDH109,SBDH110,SBDH111,SBDH14,SBDH260,SBDH261,SBDH322,SBDH323
TARBP2	1	SBDH171
TARDBP	6	SBDH21,SBDH379,SBDH380,SBDH514,SBDH516,SBDH517
TIA1	3	SBDH16,SBDH228,SBDH229
TIAL1	3	SBDH17,SBDH385,SBDH386
TNRC6A	2	SBDH280,SBDH281
TRA2A	4	SBDH220,SBDH221,SBDH242,SBDH243
TROVE2	4	SBDH270,SBDH271,SBDH435,SBDH436
U2AF1	4	SBDH230,SBDH231,SBDH262,SBDH263
U2AF2	11	SBDH19,SBDH232,SBDH233,SBDH246,SBDH247,SBDH498,SBDH499,SBDH500,SBDH501,SBDH502,SBDH503
UPF1	2	SBDH155,SBDH157
VIM	2	SBDH529,SBDH530
WTAP	5	SBDH145,SBDH146,SBDH147,SBDH148,SBDH175
XRN2	2	SBDH300,SBDH301
YTHDC1	5	SBDH199,SBDH200,SBDH393,SBDH399,SBDH488
YTHDC2	1	SBDH484
YTHDF1	2	SBDH207,SBDH208
YTHDF2	1	SBDH170
YWHAG	2	SBDH316,SBDH317
ZC3H7B	1	SBDH61
ZFP36	1	SBDH185
ZNF184	2	SBDH531,SBDH532
