# Supplementary material for: Assessing the impacts of various factors on circular RNA reliability
Source: Life Sci Alliance. 2023 Feb 27;6(5):e202201793. doi: 10.26508/lsa.202201793 (PMC9971162; doi:10.26508/lsa.202201793)
Supplement: Supplementary file 4 [file LSA-2022-01793_TableS4.xlsx]

## Sheet: all factors
			Group 1														Group 2			Group 3
			HeLa_1	Hs68	HeLa_2	HEK293	HeLa_3	K562	HeLa_KCl	HEK293T_KCl	HEK293T_LiCl	SH-SY5Y_KCL	SH-SY5Y_LiCl	Total_brain	Cerebellum	Blood	HeLa_A	HEK293T_A	SH-SY5Y_A	GM12878_pA-	K562_pA-
FET: Fisher's exact test		#circRNAs in mock samples	1885	2880	694	1162	3505	2909	2567	839	839	811	811	6905	10183	8718	4370	839	811	3041	1652
WRST: Wilcoxon rank-sum test		#not-depleted circRNAs	1059	2190	412	788	2083	1931	1663	485	367	386	405	2551	4343	6577	3693	430	438	692	566
Factors		number of pairs passing the test with FDR<0.05	HeLa_1	Hs68	HeLa_2	HEK293	HeLa_3	K562	HeLa_KCl	HEK293T_KCl	HEK293T_LiCl	SH-SY5Y_KCL	SH-SY5Y_LiCl	Total_brain	Cerebellum	Blood	HeLa_A	HEK293T_A	SH-SY5Y_A	GM12878_pA-	K562_pA-
Identification
#BSJ_reads(totalRNA)	FDR(WRST, greater, BH)	19	2.7802e-05	8.92638e-22	3.21559e-09	8.22722e-14	6.87304e-75	3.16887e-60	1.34744e-68	1.97559e-05	1.16811e-08	2.46831e-05	4.99651e-07	1.55411e-154	1.11338e-246	7.91854e-204	1.39533e-44	0.0148567	0.000106042	5.66782e-14	2.19554e-06
	FDR(WRST, less, BH)	0	1	1	1	1	1	1	1	1	1	1	1	1	1	1	1	1	1	1	1
	Wilcoxon effect size (two-sided)(R_ranksums)		0.100544	0.194452	0.246974	0.244474	0.333801	0.329691	0.378223	0.161524	0.219694	0.162617	0.197031	0.328437	0.340495	0.337412	0.226052	0.0843147	0.147512	0.145838	0.124627
	95% confidence interval high (Wilcoxon effect size )(two-sided)(R_ranksums)		0.15	0.23	0.31	0.29	0.36	0.36	0.41	0.23	0.29	0.23	0.27	0.35	0.36	0.35	0.25	0.15	0.21	0.18	0.18
	95% confidence interval low (Wilcoxon effect size )(two-sided)(R_ranksums)		0.05	0.16	0.18	0.19	0.31	0.3	0.35	0.1	0.15	0.1	0.13	0.31	0.32	0.32	0.2	0.02	0.08	0.11	0.08
circRNAs detected by multiple tools	odds_ratio		8.25324	9.9653	10.9693	9.33333	7.74796	6.59409	3.74528	9.10747	8.99602	5.26269	5.48259	5.16572	3.77156	3.59072	4.5752	11.3668	7.11627	4.15736	4.4405
	FDR(FET, two-sided)(BH)	19	8.65879e-10	7.12255e-23	2.18727e-06	5.20311e-06	2.37529e-22	4.74612e-22	1.15554e-07	2.74222e-20	1.04964e-15	2.43908e-12	4.65663e-13	1.21697e-21	4.35996e-22	4.35996e-22	5.49061e-11	2.74222e-20	4.569e-17	1.31481e-06	6.19011e-06
Full-length (CircAtlas-CIRI-full)	odds_ratio		3.64046	6.71457	5.48337	5.7269	5.54924	6.4585	4.89461	8.33235	9.29625	5.83878	6.52611	3.54392	3.66104	4.54354	3.78562	7.81363	6.61154	4.59039	5.20056
	FDR(FET, two-sided)(BH)	19	1.99018e-29	2.18072e-89	1.50401e-15	1.48543e-27	1.32626e-105	4.10078e-108	2.22229e-67	3.58645e-39	7.0403e-36	2.19905e-26	9.03387e-30	2.02079e-120	7.26212e-206	1.98452e-188	5.77634e-52	2.00944e-35	3.4459e-31	1.2054e-35	2.19331e-35
Full-length (circFL-seq)	odds_ratio		4.52183	7.29921	4.60324	7.79181	7.28353	6.83961	5.07405	11	10.3463	5.89024	7.25361	3.97577	3.6875	4.19101	5.50582	11.6476	9.99986	3.10501	7.45622
	FDR(FET, two-sided)(BH)	19	1.41436e-23	4.01854e-82	2.79574e-08	9.18489e-22	6.51853e-95	1.8107e-93	5.06867e-42	1.8233e-42	3.1312e-33	7.93252e-24	4.99445e-29	3.41324e-108	9.74615e-169	7.61154e-139	9.34938e-64	1.50002e-40	3.34783e-38	1.72275e-19	2.7123e-37
Conservation
MCS-detail(species)	FDR(WRST, greater, BH)	19	1.59414e-11	1.1094e-21	1.63946e-05	0.000129839	5.50315e-24	3.02875e-31	1.22074e-16	1.22597e-21	3.96668e-19	7.29302e-16	6.0899e-22	2.39224e-61	2.82254e-96	1.43055e-34	1.65513e-12	7.5034e-23	1.71059e-19	2.61579e-06	1.93845e-09
	FDR(WRST, less, BH)	0	1	1	1	1	1	1	1	1	1	1	1	1	1	1	1	1	1	1	1
	Wilcoxon effect size (two-sided)(R_ranksums)		0.156054	0.181778	0.160295	0.108692	0.174367	0.22249	0.165544	0.337911	0.315302	0.287744	0.346254	0.203915	0.211693	0.135311	0.10793	0.349418	0.323507	0.0851952	0.149411
	95% confidence interval high (Wilcoxon effect size )(two-sided)(R_ranksums)		0.2	0.22	0.23	0.17	0.2	0.26	0.2	0.4	0.37	0.35	0.4	0.23	0.23	0.16	0.14	0.41	0.39	0.12	0.2
	95% confidence interval low (Wilcoxon effect size )(two-sided)(R_ranksums)		0.11	0.14	0.09	0.05	0.14	0.19	0.13	0.28	0.25	0.22	0.28	0.18	0.19	0.12	0.08	0.29	0.26	0.05	0.1
MCS-detail(tissue)	FDR(WRST, greater, BH)	19	2.47624e-53	3.71554e-103	4.32302e-24	5.59017e-37	6.47591e-174	6.78729e-189	7.55927e-133	6.85363e-56	4.42429e-44	7.87472e-48	7.82699e-41	8.14652e-242	0	1.39089e-274	2.41509e-115	3.19224e-46	1.91556e-45	4.84718e-62	2.88724e-73
	FDR(WRST, less, BH)	0	1	1	1	1	1	1	1	1	1	1	1	1	1	1	1	1	1	1	1
	Wilcoxon effect size (two-sided)(R_ranksums)		0.360067	0.407815	0.396926	0.380392	0.478616	0.546839	0.490257	0.55613	0.49068	0.520765	0.478749	0.401363	0.443684	0.381037	0.348481	0.503338	0.506695	0.30342	0.448511
	95% confidence interval high (Wilcoxon effect size )(two-sided)(R_ranksums)		0.4	0.44	0.47	0.43	0.51	0.57	0.52	0.61	0.54	0.58	0.53	0.42	0.46	0.4	0.37	0.56	0.56	0.33	0.49
	95% confidence interval low (Wilcoxon effect size )(two-sided)(R_ranksums)		0.32	0.38	0.34	0.33	0.45	0.52	0.46	0.51	0.44	0.46	0.42	0.38	0.43	0.36	0.32	0.45	0.45	0.27	0.41
MCS-detail(sample)	FDR(greater)(ranksums)	19	5.00378e-65	5.18245e-105	1.15046e-33	1.17887e-46	4.48045e-194	4.09286e-196	6.6459e-159	4.66224e-68	1.80496e-57	1.09422e-59	3.79352e-52	0	0	2.43004e-271	2.64692e-126	2.24081e-56	6.88582e-53	8.17161e-69	2.65548e-83
	FDR(WRST, less, BH)	0	1	1	1	1	1	1	1	1	1	1	1	1	1	1	1	1	1	1	1
	Wilcoxon effect size (two-sided)(R_ranksums)		0.391305	0.404967	0.456896	0.419357	0.501401	0.553585	0.52964	0.601167	0.550781	0.57131	0.532593	0.463077	0.494974	0.376799	0.361206	0.545311	0.536521	0.317238	0.474928
	95% confidence interval high (Wilcoxon effect size )(two-sided)(R_ranksums)		0.43	0.44	0.52	0.47	0.53	0.58	0.56	0.65	0.6	0.62	0.59	0.48	0.51	0.4	0.38	0.59	0.59	0.35	0.51
	95% confidence interval low (Wilcoxon effect size )(two-sided)(R_ranksums)		0.35	0.37	0.4	0.37	0.48	0.53	0.5	0.55	0.5	0.52	0.48	0.44	0.48	0.36	0.34	0.49	0.48	0.28	0.43
Multiple Conservation Score(MCS)	FDR(WRST, greater, BH)	19	4.1164e-21	2.5623e-41	1.87693e-09	1.21051e-09	1.69747e-51	1.40675e-66	2.53855e-36	1.84872e-33	2.6517e-28	3.78217e-24	1.21431e-29	4.48143e-110	3.34047e-182	1.51442e-80	1.21431e-29	8.0742e-33	2.86673e-27	9.21416e-16	1.62611e-21
	FDR(WRST, less, BH)	0	1	1	1	1	1	1	1	1	1	1	1	1	1	1	1	1	1	1	1
	Wilcoxon effect size (two-sided)(R_ranksums)		0.215926	0.251511	0.22376	0.175296	0.25532	0.32051	0.248878	0.416652	0.380186	0.354638	0.396643	0.269099	0.286022	0.204297	0.170846	0.412104	0.378828	0.144442	0.233216
	95% confidence interval high (Wilcoxon effect size )(two-sided)(R_ranksums)		0.26	0.29	0.3	0.23	0.29	0.35	0.29	0.47	0.44	0.42	0.46	0.29	0.3	0.22	0.2	0.47	0.44	0.18	0.28
	95% confidence interval low (Wilcoxon effect size )(two-sided)(R_ranksums)		0.17	0.22	0.15	0.11	0.22	0.29	0.21	0.36	0.32	0.29	0.34	0.25	0.27	0.18	0.14	0.35	0.31	0.11	0.19
Tissue Specifity Index	FDR(WRST, greater, BH)	0	1	1	1	1	1	1	1	1	1	1	1	1	1	1	1	1	1	1	1
	FDR(WRST, less, BH)	19	5.52764e-63	1.50568e-103	4.72779e-33	2.3353e-47	4.4199e-194	6.52452e-198	2.61224e-155	6.29209e-68	1.41292e-56	2.20384e-56	1.35283e-51	0	0	1.03904e-265	4.83608e-127	1.42139e-55	3.78497e-52	8.12492e-72	1.42719e-85
	Wilcoxon effect size (two-sided)(R_ranksums)		0.385683	0.402921	0.453612	0.423169	0.502215	0.557172	0.524507	0.602683	0.548077	0.556432	0.530937	0.464155	0.491352	0.373375	0.362933	0.54271	0.534033	0.324992	0.482604
	95% confidence interval high (Wilcoxon effect size )(two-sided)(R_ranksums)		0.42	0.43	0.52	0.47	0.53	0.58	0.55	0.65	0.59	0.6	0.58	0.48	0.51	0.39	0.39	0.59	0.59	0.36	0.52
	95% confidence interval low (Wilcoxon effect size )(two-sided)(R_ranksums)		0.34	0.37	0.39	0.37	0.48	0.53	0.5	0.55	0.5	0.5	0.48	0.44	0.48	0.35	0.34	0.49	0.48	0.29	0.44
phyloP(acceptor_in exon)	FDR(WRST, greater, BH)	13	0.33861	0.00373659	0.285214	0.139047	0.0128403	9.13041e-10	0.0307961	3.47504e-10	1.03929e-10	9.11345e-07	4.40688e-07	0.0222003	4.4478e-06	7.07972e-06	0.566639	1.38355e-10	3.09524e-08	0.188788	0.264721
	FDR(WRST, less, BH)	0	1	1	1	1	1	1	1	1	1	1	1	1	1	1	1	1	1	1	1
	Wilcoxon effect size (two-sided)(R_ranksums)		0.0107216	0.0537302	0.0249866	0.0371885	0.0409874	0.116069	0.0401084	0.222778	0.23454	0.1745	0.180404	0.0264355	0.0458328	0.0482492	0.0025387	0.229615	0.198307	0.0188692	0.0187566
	95% confidence interval high (Wilcoxon effect size )(two-sided)(R_ranksums)		0.06	0.09	0.1	0.09	0.07	0.15	0.08	0.29	0.3	0.24	0.25	0.05	0.07	0.07	0.03	0.29	0.27	0.05	0.07
	95% confidence interval low (Wilcoxon effect size )(two-sided)(R_ranksums)		0.00075	0.02	0.0015	0.0026	0.0071	0.08	0.0054	0.16	0.17	0.11	0.11	0.0026	0.03	0.03	0.00049	0.16	0.13	0.0013	0.0012
phyloP(acceptor_in intron)	FDR(WRST, greater, BH)	10	0.612006	0.120231	0.740188	0.740188	0.124478	1.01963e-06	0.0892099	7.40072e-12	2.70532e-09	5.12004e-07	2.59057e-06	0.00012713	1.65213e-07	1.60561e-05	0.767152	7.83373e-12	9.18339e-09	0.667166	0.0951762
	FDR(WRST, less, BH)	0	1	1	1	1	1	1	1	1	1	1	1	1	1	1	1	1	1	1	1
	Wilcoxon effect size (two-sided)(R_ranksums)		0.00097237	0.0259012	0.0200405	0.0131518	0.0221469	0.0917326	0.0321536	0.247356	0.211786	0.179412	0.166298	0.0459625	0.0530376	0.0463845	0.0110353	0.243784	0.206819	0.00282156	0.0382297
	95% confidence interval high (Wilcoxon effect size )(two-sided)(R_ranksums)		0.05	0.06	0.1	0.07	0.05	0.13	0.07	0.31	0.28	0.25	0.23	0.07	0.07	0.07	0.04	0.31	0.27	0.04	0.08
	95% confidence interval low (Wilcoxon effect size )(two-sided)(R_ranksums)		0.00074	0.0011	0.0011	0.0014	0.0016	0.05	0.0027	0.18	0.15	0.11	0.1	0.02	0.03	0.03	0.00075	0.18	0.14	0.00036	0.0023
phyloP(donor_in exon)	FDR(WRST, greater, BH)	17	0.00162982	2.5797e-05	0.134138	0.0479006	0.00186774	1.92168e-05	0.0237918	4.03311e-13	3.90388e-10	5.46563e-10	1.7833e-08	4.81273e-08	7.79864e-12	3.22959e-06	0.180709	3.23652e-14	7.79864e-12	0.000827793	0.00089081
	FDR(WRST, less, BH)	0	1	1	1	1	1	1	1	1	1	1	1	1	1	1	1	1	1	1	1
	Wilcoxon effect size (two-sided)(R_ranksums)		0.0699144	0.0777864	0.0432856	0.0504116	0.049704	0.0790274	0.0405211	0.257634	0.219475	0.220415	0.1996	0.0660503	0.0693586	0.0500136	0.0138061	0.271876	0.244575	0.0594421	0.0795771
	95% confidence interval high (Wilcoxon effect size )(two-sided)(R_ranksums)		0.12	0.12	0.12	0.11	0.08	0.11	0.08	0.32	0.28	0.29	0.26	0.09	0.09	0.07	0.04	0.34	0.31	0.09	0.13
	95% confidence interval low (Wilcoxon effect size )(two-sided)(R_ranksums)		0.03	0.04	0.0023	0.0053	0.02	0.04	0.0048	0.19	0.15	0.16	0.13	0.04	0.05	0.03	0.00063	0.21	0.18	0.02	0.03
phyloP(donor_in intron)	FDR(WRST, greater, BH)	16	0.0111357	2.66921e-05	0.276366	0.0589167	0.0136404	1.57342e-07	0.0477782	9.87354e-13	1.08978e-09	2.5842e-05	1.08415e-06	9.31133e-11	1.51115e-15	0.000106444	0.109003	2.44668e-12	1.69969e-06	0.0401927	0.000288785
	FDR(WRST, less, BH)	0	1	1	1	1	1	1	1	1	1	1	1	1	1	1	1	1	1	1	1
	Wilcoxon effect size (two-sided)(R_ranksums)		0.0558926	0.0780456	0.0225354	0.0474969	0.038705	0.0987828	0.0345002	0.253531	0.213962	0.148168	0.173314	0.0795107	0.0817503	0.041059	0.0191081	0.247395	0.169274	0.0336555	0.0876947
	95% confidence interval high (Wilcoxon effect size )(two-sided)(R_ranksums)		0.1	0.11	0.1	0.1	0.07	0.14	0.07	0.32	0.28	0.22	0.25	0.1	0.1	0.06	0.05	0.31	0.24	0.07	0.14
	95% confidence interval low (Wilcoxon effect size )(two-sided)(R_ranksums)		0.01	0.04	0.0015	0.0036	0.0049	0.06	0.0038	0.19	0.15	0.08	0.1	0.06	0.06	0.02	0.001	0.18	0.1	0.0031	0.04
phastCons(acceptor_in exon)	FDR(WRST, greater, BH)	13	0.0737401	0.00647918	0.218521	0.143172	0.0445189	6.92758e-08	0.000342159	5.64541e-10	2.94888e-11	2.90787e-08	2.49591e-09	2.43791e-05	1.91517e-07	1.7012e-05	0.550182	4.10491e-11	2.94888e-11	0.311336	0.137137
	FDR(WRST, less, BH)	0	1	1	1	1	1	1	1	1	1	1	1	1	1	1	1	1	1	1	1
	Wilcoxon effect size (two-sided)(R_ranksums)		0.0371059	0.0494454	0.032729	0.0345355	0.0320817	0.10125	0.0701371	0.219395	0.239631	0.198601	0.214095	0.0508448	0.0521041	0.0463273	0.00191376	0.234436	0.242652	0.00979949	0.0305091
	95% confidence interval high (Wilcoxon effect size )(two-sided)(R_ranksums)		0.08	0.09	0.11	0.09	0.07	0.14	0.11	0.29	0.3	0.26	0.28	0.08	0.07	0.07	0.03	0.3	0.31	0.05	0.08
	95% confidence interval low (Wilcoxon effect size )(two-sided)(R_ranksums)		0.0026	0.01	0.0019	0.0019	0.0025	0.06	0.03	0.15	0.18	0.14	0.15	0.03	0.03	0.02	0.00038	0.17	0.18	0.00059	0.0015
phastCons(acceptor_in intron)	FDR(WRST, greater, BH)	10	0.740532	0.329478	0.885801	0.793529	0.357049	0.000147954	0.311716	1.49495e-07	1.37589e-05	1.74377e-06	1.37589e-05	3.27927e-06	2.84172e-07	0.00292143	0.589766	9.76446e-08	1.49495e-07	0.842131	0.0742693
	FDR(WRST, less, BH)	0	1	1	1	1	1	1	1	1	1	1	1	1	1	1	1	1	1	1	1
	Wilcoxon effect size (two-sided)(R_ranksums)		0.00725472	0.01405	0.0457248	0.0162347	0.0107666	0.0706019	0.0168332	0.189097	0.152045	0.17238	0.154003	0.0571218	0.0524649	0.0317021	0.00130586	0.197689	0.191801	0.0151207	0.0422431
	95% confidence interval high (Wilcoxon effect size )(two-sided)(R_ranksums)		0.06	0.05	0.11	0.07	0.05	0.11	0.05	0.26	0.21	0.24	0.22	0.08	0.07	0.05	0.03	0.27	0.26	0.05	0.09
	95% confidence interval low (Wilcoxon effect size )(two-sided)(R_ranksums)		0.00084	0.0008	0.0028	0.0011	0.00067	0.03	0.0014	0.12	0.08	0.1	0.08	0.03	0.03	0.01	0.00037	0.13	0.13	0.0006	0.0028
phastCons(donor_in exon)	FDR(WRST, greater, BH)	17	0.0378454	0.00118639	0.575139	0.00229833	0.000502114	4.50156e-08	0.00423422	1.45441e-11	6.81467e-09	3.99372e-10	2.18717e-11	1.45441e-11	1.25835e-14	2.98466e-08	0.0737586	1.52397e-09	6.11827e-11	0.00600795	0.00600795
	FDR(WRST, less, BH)	0	1	1	1	1	1	1	1	1	1	1	1	1	1	1	1	1	1	1	1
	Wilcoxon effect size (two-sided)(R_ranksums)		0.0423043	0.0593793	0.00722372	0.0870448	0.0578819	0.101535	0.0542238	0.240889	0.201691	0.223119	0.2405	0.0835187	0.0794706	0.0596116	0.0224225	0.210927	0.234072	0.0470421	0.0634746
	95% confidence interval high (Wilcoxon effect size )(two-sided)(R_ranksums)		0.09	0.1	0.09	0.15	0.09	0.14	0.09	0.3	0.27	0.29	0.3	0.11	0.1	0.08	0.05	0.27	0.3	0.08	0.11
	95% confidence interval low (Wilcoxon effect size )(two-sided)(R_ranksums)		0.0047	0.02	0.0012	0.03	0.03	0.06	0.02	0.17	0.14	0.16	0.17	0.06	0.06	0.04	0.0013	0.14	0.17	0.01	0.01
phastCons(donor_in intron)	FDR(WRST, greater, BH)	13	0.190787	0.0460472	0.190787	0.00512361	0.00286793	0.000166262	0.0604142	3.58662e-08	3.88236e-05	0.000166262	0.000103209	6.70081e-08	1.52615e-09	0.126609	0.190787	1.13278e-06	4.45699e-05	0.281741	0.0127733
	FDR(WRST, less, BH)	0	1	1	1	1	1	1	1	1	1	1	1	1	1	1	1	1	1	1	1
	Wilcoxon effect size (two-sided)(R_ranksums)		0.0210181	0.0346426	0.0348429	0.0807172	0.0495868	0.0705585	0.033564	0.199487	0.147076	0.132699	0.138936	0.0674191	0.0633724	0.01364	0.0139879	0.173841	0.147062	0.0104756	0.0591928
	95% confidence interval high (Wilcoxon effect size )(two-sided)(R_ranksums)		0.07	0.07	0.11	0.14	0.08	0.11	0.07	0.27	0.22	0.2	0.21	0.09	0.08	0.04	0.04	0.24	0.22	0.04	0.1
	95% confidence interval low (Wilcoxon effect size )(two-sided)(R_ranksums)		0.0011	0.0026	0.0021	0.03	0.02	0.03	0.0029	0.13	0.08	0.07	0.07	0.04	0.04	0.00063	0.00064	0.11	0.08	0.00053	0.01
Biogenesis
acceptor_site_at_the_annotated_boundary	odds_ratio		3.09413	4.78933	3.54616	3.43401	3.33674	3.63507	2.4751	7.01928	6.04771	3.88654	4.77582	1.98272	2.1952	1.86835	2.0617	8.18271	7.11725	2.51742	3.07366
	FDR(FET, two-sided)(BH)	19	2.46039e-08	1.95404e-25	0.000398513	8.72702e-06	1.52203e-15	7.49746e-22	7.93004e-07	7.49746e-22	6.53078e-16	9.78746e-12	7.10242e-15	4.07709e-10	1.71034e-18	2.2068e-11	6.68535e-06	7.30626e-22	7.30626e-22	7.93004e-07	5.70003e-07
donor_site_at_the_annotated_boundary	odds_ratio		1.96262	3.54237	5.13263	3.28238	2.49512	3.15045	1.63928	7.05659	4.70887	4.45707	4.79808	1.89115	1.98109	1.89251	1.83585	7.16515	5.20388	2.83404	2.79961
	FDR(FET, two-sided)(BH)	19	0.000517093	3.5872e-16	6.30742e-06	2.14224e-06	3.01909e-11	3.05555e-17	0.0037065	1.19177e-19	3.62854e-12	6.26523e-14	1.75282e-15	5.0146e-12	9.10897e-19	4.55234e-13	6.70744e-05	1.22393e-18	1.9256e-17	6.40089e-08	6.76371e-07
both_donor_acceptor_are_at_annotated_boundary	odds_ratio		2.12208	3.72043	3.51889	2.89375	2.82389	3.54466	1.89113	6.44717	5.19959	3.81281	4.47191	1.91678	2.01385	1.87074	1.77839	7.57147	5.15034	2.54739	2.90549
	FDR(FET, two-sided)(BH)	19	1.71413e-06	1.15445e-24	7.17844e-06	4.00696e-07	2.80535e-19	4.13683e-29	5.62329e-06	1.77178e-22	1.15823e-15	5.91344e-13	6.63118e-16	4.99854e-16	6.62136e-27	2.9678e-18	5.0711e-06	1.84084e-23	5.41347e-19	2.97226e-09	1.89509e-09
donor_acceptor_sites_at_the_same_transcript_isoform	odds_ratio		1.92519	3.69569	3.31624	3.17736	2.75869	3.37268	2.06409	5.81285	5.23292	3.48	4.6875	1.8775	1.93654	1.86238	1.75392	7.05268	5.28485	2.44555	2.4699
	FDR(FET, two-sided)(BH)	19	4.81268e-06	1.9732e-27	3.48443e-06	3.20216e-09	1.65652e-21	5.5011e-30	1.33864e-08	2.62461e-22	1.71899e-17	1.39841e-12	5.91848e-18	1.28065e-17	3.55435e-28	7.47029e-20	1.92459e-06	1.77365e-24	4.14587e-21	1.73419e-09	1.96506e-08
has_AS_event(acceptor)	odds_ratio		1.24584	1.39618	1.10747	1.29568	1.55037	1.52684	1.51393	2.09543	1.72253	1.80706	2.0652	1.33599	1.15963	1.08415	1.58383	1.75537	1.9921	1.21019	1.47736
	FDR(FET, two-sided)(BH)	16	0.0269688	0.00037681	0.535763	0.0529282	9.54175e-09	8.2018e-07	3.75377e-06	3.75377e-06	0.000363409	0.00012534	3.75377e-06	1.93858e-07	0.000559587	0.12465	8.2018e-07	0.000345476	9.37681e-06	0.036133	0.000345476
has_AS_event(donor)	odds_ratio		1.12457	1.4073	1.33603	1.63064	1.6564	1.58798	1.35312	1.72638	1.22733	1.55927	2.20831	1.30442	1.24213	1.19248	1.46667	1.59876	1.79159	1.12919	1.40596
	FDR(FET, two-sided)(BH)	15	0.244806	0.000687364	0.0937291	0.00078588	1.23881e-10	3.65957e-07	0.00117955	0.00078588	0.188997	0.00573151	2.53682e-06	2.69097e-06	2.69097e-06	0.0016341	9.03925e-05	0.00250019	0.00060058	0.188997	0.00226861
both_donor_acceptor_have_AS_events	odds_ratio		1.2586	1.8325	1.48122	1.542	2.0439	1.76362	1.6688	1.80456	1.52325	1.58256	2.43063	1.40962	1.34777	1.25096	1.73076	1.54451	2.12081	1.31005	1.79822
	FDR(FET, two-sided)(BH)	19	0.0405232	5.03347e-07	0.0347105	0.00950907	9.47282e-15	1.20996e-07	2.92684e-06	0.00257679	0.022079	0.0139347	2.56495e-06	5.03347e-07	1.40117e-07	0.00113814	2.56495e-06	0.0194866	6.85258e-05	0.0108358	2.56495e-06
MEM(acceptor)	FDR(WRST, greater, BH)	17	6.58146e-06	1.66352e-07	0.0198052	0.0612507	1.48207e-06	5.33012e-08	0.18888	8.30294e-11	1.83295e-06	5.33012e-08	4.0037e-09	0.0133467	0.00787275	0.000594799	0.0478187	1.21196e-08	1.09754e-09	0.00337229	0.000179911
	FDR(WRST, less, BH)	0	1	1	1	1	1	1	1	1	1	1	1	1	1	1	1	1	1	1	1
	Wilcoxon effect size (two-sided)(R_ranksums)		0.103553	0.0985663	0.0807695	0.0461028	0.0821693	0.102368	0.0174089	0.235656	0.16509	0.194857	0.213213	0.0277589	0.0250125	0.0360392	0.0260074	0.20175	0.222598	0.0513692	0.091247
	95% confidence interval high (Wilcoxon effect size )(two-sided)(R_ranksums)		0.15	0.13	0.15	0.1	0.12	0.14	0.06	0.3	0.23	0.26	0.28	0.05	0.05	0.06	0.06	0.27	0.29	0.09	0.14
	95% confidence interval low (Wilcoxon effect size )(two-sided)(R_ranksums)		0.05	0.06	0.01	0.0039	0.05	0.07	0.0011	0.17	0.1	0.13	0.14	0.0041	0.0062	0.02	0.0022	0.14	0.16	0.01	0.04
MEM(donor)	FDR(WRST, greater, BH)	16	0.0182412	0.000144371	0.0122422	0.00113518	0.0178818	0.00189748	0.097997	7.29757e-07	4.27042e-05	1.46302e-09	1.1282e-09	0.00516596	0.0127266	0.110536	0.136156	7.29757e-07	3.13219e-09	0.0132653	0.0122422
	FDR(WRST, less, BH)	0	1	1	1	1	1	1	1	1	1	1	1	1	1	1	1	1	1	1	1
	Wilcoxon effect size (two-sided)(R_ranksums)		0.0497674	0.0722189	0.0919168	0.0969047	0.036975	0.0578819	0.0267481	0.176144	0.144924	0.221044	0.226179	0.0334546	0.0235642	0.0133583	0.0166064	0.175273	0.214599	0.0423419	0.0598193
	95% confidence interval high (Wilcoxon effect size )(two-sided)(R_ranksums)		0.09	0.11	0.16	0.15	0.07	0.09	0.07	0.25	0.21	0.29	0.29	0.06	0.04	0.03	0.05	0.24	0.28	0.08	0.11
	95% confidence interval low (Wilcoxon effect size )(two-sided)(R_ranksums)		0.006	0.03	0.02	0.04	0.0051	0.02	0.0014	0.11	0.08	0.15	0.16	0.01	0.0059	0.00067	0.00066	0.11	0.15	0.0069	0.01
FMM(acceptor)	FDR(WRST, greater, BH)	18	1.16116e-06	2.30737e-07	0.00778351	0.156958	1.08996e-05	2.65441e-06	0.0487	1.91338e-10	1.16116e-06	1.39984e-07	6.70317e-10	0.022376	0.00803255	0.00313411	0.018758	9.5132e-09	2.03723e-09	0.00784328	1.50089e-05
	FDR(WRST, less, BH)	0	1	1	1	1	1	1	1	1	1	1	1	1	1	1	1	1	1	1	1
	Wilcoxon effect size (two-sided)(R_ranksums)		0.113092	0.0979749	0.0969467	0.0295422	0.0741685	0.0872704	0.0332282	0.231483	0.169031	0.188987	0.22525	0.0247102	0.0247005	0.0308474	0.0325165	0.203137	0.21699	0.0457945	0.1057
	95% confidence interval high (Wilcoxon effect size )(two-sided)(R_ranksums)		0.16	0.14	0.17	0.09	0.11	0.13	0.07	0.3	0.23	0.25	0.29	0.05	0.05	0.05	0.06	0.27	0.28	0.08	0.15
	95% confidence interval low (Wilcoxon effect size )(two-sided)(R_ranksums)		0.07	0.06	0.02	0.0016	0.04	0.05	0.0033	0.16	0.1	0.12	0.16	0.0026	0.0047	0.0081	0.0047	0.14	0.15	0.01	0.06
FMM(donor)	FDR(WRST, greater, BH)	15	0.0130593	0.00128636	0.0105989	0.00316447	0.0572383	0.00220788	0.0572383	5.42162e-06	0.000491414	1.25618e-07	1.44511e-07	0.00119682	0.022521	0.208338	0.0516418	7.9396e-06	1.74209e-07	0.0134136	0.0324431
	FDR(WRST, less, BH)	0	1	1	1	1	1	1	1	1	1	1	1	1	1	1	1	1	1	1	1
	Wilcoxon effect size (two-sided)(R_ranksums)		0.0552284	0.0608963	0.0950626	0.0861152	0.0272854	0.0570496	0.0316829	0.163186	0.124513	0.199569	0.194506	0.0400236	0.0211062	0.00861799	0.025892	0.158893	0.19083	0.0427674	0.0479672
	95% confidence interval high (Wilcoxon effect size )(two-sided)(R_ranksums)		0.1	0.1	0.17	0.14	0.06	0.09	0.07	0.23	0.2	0.27	0.26	0.06	0.04	0.03	0.06	0.23	0.26	0.08	0.1
	95% confidence interval low (Wilcoxon effect size )(two-sided)(R_ranksums)		0.0089	0.02	0.02	0.03	0.0017	0.02	0.0029	0.09	0.06	0.13	0.13	0.02	0.0027	0.00056	0.0019	0.09	0.12	0.0063	0.0035
WMM(acceptor)	FDR(WRST, greater, BH)	17	2.62607e-06	1.3507e-07	0.00600426	0.0603306	6.92594e-06	1.44286e-06	0.0603306	1.2353e-10	5.44923e-07	2.89238e-06	2.16654e-08	0.0184601	0.0233374	0.00402848	0.00407637	4.45306e-09	4.45306e-09	0.00478515	0.000251954
	FDR(WRST, less, BH)	0	1	1	1	1	1	1	1	1	1	1	1	1	1	1	1	1	1	1	1
	Wilcoxon effect size (two-sided)(R_ranksums)		0.109016	0.100407	0.0984758	0.0458476	0.0758637	0.0904712	0.0306324	0.233679	0.175986	0.164667	0.20178	0.0259447	0.0201751	0.0299779	0.0419266	0.210743	0.212612	0.0488599	0.0891266
	95% confidence interval high (Wilcoxon effect size )(two-sided)(R_ranksums)		0.15	0.14	0.17	0.1	0.11	0.13	0.07	0.3	0.24	0.23	0.27	0.05	0.04	0.05	0.07	0.28	0.28	0.08	0.14
	95% confidence interval low (Wilcoxon effect size )(two-sided)(R_ranksums)		0.06	0.06	0.03	0.0031	0.04	0.05	0.0018	0.16	0.11	0.1	0.13	0.0028	0.0022	0.0096	0.01	0.14	0.15	0.01	0.04
WMM(donor)	FDR(WRST, greater, BH)	11	0.0415247	0.0141632	0.0569983	0.0734936	0.188249	0.00699772	0.19349	2.57866e-05	0.00094004	2.44205e-05	6.39827e-05	0.0148143	0.0813693	0.188249	0.188249	0.000175564	0.000107807	0.0254677	0.13159
	FDR(WRST, less, BH)	0	0.999999	0.999999	0.999999	0.999999	0.999999	0.999999	0.999999	0.999999	0.999999	0.999999	0.999999	0.999999	0.999999	0.999999	0.999999	0.999999	0.999999	0.999999	0.999999
	Wilcoxon effect size (two-sided)(R_ranksums)		0.0455287	0.0468522	0.0682967	0.0481734	0.0152315	0.0518617	0.0170752	0.157002	0.118575	0.165131	0.149685	0.0295611	0.0154113	0.0101716	0.014238	0.134983	0.143208	0.0401547	0.0309937
	95% confidence interval high (Wilcoxon effect size )(two-sided)(R_ranksums)		0.09	0.09	0.14	0.11	0.05	0.09	0.05	0.22	0.18	0.23	0.22	0.05	0.03	0.03	0.05	0.2	0.21	0.07	0.08
	95% confidence interval low (Wilcoxon effect size )(two-sided)(R_ranksums)		0.0048	0.01	0.0089	0.003	0.0008	0.01	0.00077	0.09	0.05	0.1	0.08	0.007	0.0012	0.0005	0.0007	0.07	0.08	0.0061	0.0011
#RCS_across > 0	odds_ratio		0.869618	0.930448	1.30985	0.81644	1.07846	0.76196	0.894882	0.750574	0.767184	1.38693	1.04545	0.828254	0.853261	1.34114	0.981362	0.632609	0.935977	1.00395	1.26868
	FDR(FET, two-sided)(BH)	0	0.850552	0.91849	0.840085	0.850552	0.871571	0.840085	0.856184	0.840085	0.840085	0.840085	1	0.292167	0.292167	0.259498	1	0.840085	1	1	0.840085
#RCS_across - #RCS_within > 0	odds_ratio		1.14434	0.969171	0.856922	1.19452	1.01452	1.14544	1.06381	1.10967	0.919855	1.12859	1.15421	0.931885	0.978723	1.03857	1.08016	1.07274	1.40116	1.09746	1.03951
	FDR(FET, two-sided)(BH)	0	0.630905	0.765108	0.706557	0.630905	0.836091	0.630905	0.706557	0.706557	0.74591	0.706557	0.706557	0.630905	0.74591	0.706557	0.706557	0.74591	0.375281	0.706557	0.765108
has_common_RBPs_on_flanking_1k	odds_ratio		1.28085	1.24467	1.42286	1.39522	1.29888	1.40981	1.32548	1.39455	1.17879	1.35804	1.47445	1.20271	1.09823	1.197	1.51116	1.61455	1.58152	1.07281	1.40405
	FDR(FET, two-sided)(BH)	7	0.112151	0.0881317	0.175305	0.0780266	0.0365832	0.0118734	0.0517299	0.119572	0.457744	0.124494	0.0727489	0.00821623	0.0749528	0.0232088	0.00436413	0.0410949	0.0366613	0.601233	0.0727489
has RCS_across or common_RBPs_on_flanking_1k	odds_ratio		1.64263	0.893509	1.17122	1.51884	1.20191	0.862835	0.675233	0.682336	0.971627	1.21711	1.1	1.0441	0.882694	1.42595	1.09222	0.522167	0.716544	1.37929	1.43767
	FDR(FET, two-sided)(BH)	0	1	1	1	1	1	1	1	1	1	1	1	1	1	1	1	1	1	1	1
min_dist_of_flanking_RBPs	FDR(WRST, greater, BH)	0	0.997415	0.997415	0.997415	0.997415	0.997415	0.997415	0.997415	0.997415	0.997415	0.997415	0.997415	0.997415	0.997415	0.997415	0.997415	0.997415	0.997415	0.997415	0.997415
	FDR(WRST, less, BH)	1	0.113089	0.947369	0.136702	0.0491073	0.104563	0.113089	0.0794341	0.104563	0.282671	0.171322	0.171322	0.0503025	0.104563	0.160249	0.145334	0.104563	0.159804	0.307669	0.340372
	Wilcoxon effect size (two-sided)(R_ranksums)		0.0372747	0.0303253	0.0557354	0.082387	0.0300976	0.0306031	0.0443666	0.0613938	0.0247447	0.039207	0.0389181	0.0311883	0.0194706	0.0132223	0.020934	0.0614169	0.0450774	0.010876	0.011404
	95% confidence interval high (Wilcoxon effect size )(two-sided)(R_ranksums)		0.08	0.07	0.13	0.15	0.06	0.07	0.08	0.13	0.09	0.11	0.11	0.05	0.04	0.04	0.05	0.13	0.11	0.05	0.06
	95% confidence interval low (Wilcoxon effect size )(two-sided)(R_ranksums)		0.0028	0.003	0.0026	0.02	0.002	0.002	0.0073	0.0038	0.0016	0.0019	0.0021	0.0072	0.0019	0.00083	0.0014	0.0048	0.003	0.00066	0.0006
Function
evidence_num_TransCirc+miRNA/RBP sites across the BSJ	p_value(WRST, greater, BH)	19	1.22108e-13	7.52857e-13	3.63273e-08	9.5544e-11	2.71423e-27	2.70009e-21	2.97388e-20	6.43075e-26	3.62707e-16	2.48962e-17	1.41181e-17	9.51745e-32	2.29382e-33	6.40079e-12	2.15445e-09	3.51227e-20	1.96848e-16	1.29281e-09	2.86429e-12
	p_value(WRST, less, BH)	0	1	1	1	1	1	1	1	1	1	1	1	1	1	1	1	1	1	1	1
	Wilcoxon effect size (two-sided)(R_ranksums)		0.176435	0.137732	0.212037	0.194528	0.192253	0.183472	0.190201	0.37614	0.288343	0.304932	0.307789	0.148493	0.126517	0.076093	0.0924591	0.327419	0.295693	0.112342	0.17634
	95% confidence interval high (Wilcoxon effect size )(two-sided)(R_ranksums)		0.22	0.18	0.28	0.25	0.22	0.22	0.23	0.43	0.35	0.37	0.37	0.17	0.15	0.1	0.12	0.39	0.36	0.15	0.22
	95% confidence interval low (Wilcoxon effect size )(two-sided)(R_ranksums)		0.13	0.1	0.14	0.14	0.16	0.15	0.15	0.32	0.23	0.24	0.24	0.13	0.11	0.06	0.06	0.27	0.23	0.08	0.13
evidences_score (translational potential-from Trans-Circ)	FDR(WRST, greater, BH)	19	8.32515e-13	3.17147e-08	1.37124e-08	2.30236e-10	9.691e-12	7.95037e-16	1.81348e-12	7.52678e-23	2.16833e-14	4.34167e-17	3.22332e-16	7.19518e-30	1.34679e-35	0.00525344	1.37124e-08	1.14042e-19	6.12902e-19	5.87948e-06	1.81348e-12
	FDR(WRST, less, BH)	0	1	1	1	1	1	1	1	1	1	1	1	1	1	1	1	1	1	1	1
	Wilcoxon effect size (two-sided)(R_ranksums)		0.164676	0.101182	0.212102	0.184245	0.114233	0.149781	0.138481	0.344195	0.264378	0.297911	0.288907	0.138302	0.125207	0.0273613	0.0845876	0.316969	0.315653	0.0797007	0.172768
	95% confidence interval high (Wilcoxon effect size )(two-sided)(R_ranksums)		0.21	0.14	0.29	0.24	0.15	0.18	0.18	0.41	0.33	0.36	0.35	0.16	0.15	0.05	0.11	0.38	0.37	0.12	0.22
	95% confidence interval low (Wilcoxon effect size )(two-sided)(R_ranksums)		0.12	0.06	0.14	0.12	0.08	0.11	0.1	0.28	0.2	0.24	0.22	0.12	0.11	0.0047	0.05	0.26	0.26	0.04	0.13

## Sheet: RCVE
		Group 1														Group 2			Group 3
		HeLa_1	Hs68	HeLa_2	HEK293	HeLa_3	K562	HeLa_KCl	HEK293T_KCl	HEK293T_LiCl	SH-SY5Y_KCL	SH-SY5Y_LiCl	Total_brain	Cerebellum	Blood	HeLa_A	HEK293T_A	SH-SY5Y_A	GM12878_pA-	K562_pA-
	r2_all	0.161536	0.197136	0.219247	0.21596	0.262953	0.312631	0.304721	0.373867	0.318309	0.327942	0.304304	0.231169	0.255266	0.188092	0.148988	0.319301	0.298612	0.108266	0.232143
	beta0	-2.12233	-1.7007	-2.8086	-3.06933	-2.58189	-2.50687	-2.11495	-2.61263	-2.85706	-1.92727	-2.18138	-3.15598	-2.59654	-1.07984	-0.774818	-2.68485	-1.97179	-3.04041	-2.6075
(1) #BSJ_reads(totalRNA)	beta1	-0.0256109	-0.000671897	0.0884757	0.112275	0.091764	0.27474	0.380189	0.0303904	-0.00767938	-0.0060885	0.0528015	0.0898538	0.0934462	0.211906	0.233701	-0.0316584	0.00586882	-0.0050431	-0.0441632
(2) algorithms >=2 (yes/no)	beta2	0.720396	1.01482	0.511311	0.802905	0.81162	0.636123	0.166186	-0.56395	-0.203745	-0.287622	-0.402895	0.997601	0.480432	0.409813	0.682475	-0.283017	-0.0139081	0.0325572	-0.126315
(3) Full-length (CircAtlas-CIRI-full) (yes/no)	beta3	0.438098	1.17408	0.635627	1.03841	0.793783	0.766165	0.472048	0.940483	1.18872	0.586194	0.838532	0.327484	0.34015	0.833587	0.374803	0.962074	0.766497	0.895384	0.812545
(4) #sample	beta4	0.0138414	0.0130272	0.0139303	0.013889	0.0172044	0.0245755	0.0211319	0.0205057	0.018146	0.0223766	0.0164822	0.0173842	0.0206799	0.0131316	0.0218706	0.0161169	0.0165837	0.011555	0.0174566
(5) both_donor_acceptor_are_at_annotated_boundary (yes/no)	beta5	0.161468	-0.731759	-0.618737	-1.19312	-0.20692	-0.136925	-1.2471	-0.711215	-1.66906	-0.426769	-2.07113	-0.158033	0.0934451	-0.192067	-0.248417	-0.530399	-1.56066	-0.0549454	0.569008
(6) donor_acceptor_sites_at_the_same_transcript_isoform (yes/no)	beta6	-0.325609	0.988245	0.637799	1.39042	0.280494	0.420688	0.862267	0.799753	1.62348	-0.268441	1.85684	0.0864197	0.0395968	0.176153	0.00274353	1.09552	1.50115	0.329762	-0.423272
(7) both_donor_acceptor_have_AS_events (yes/no)	beta7	0.0285597	0.252446	0.267453	0.124832	0.553981	0.282239	0.19841	0.128127	0.0316458	-0.0710084	0.612727	0.0163266	-0.060013	0.0222078	0.242999	-0.0713622	0.33802	0.0606419	0.375491
(8) evidence_num_TransCirc+miRNA/RBP sites across the BSJ (1~9 types of evidence)	beta8	0.101036	-0.00755825	0.0903789	0.111667	0.0235015	-0.0164706	0.0212894	0.24493	0.0661912	0.0718372	0.11323	0.00940401	-0.00374804	-0.00764156	-0.0161365	0.135633	0.0572283	-0.0233476	0.0165445
	t0	-4.94714	-6.08264	-4.04894	-4.39351	-9.12062	-9.0093	-6.15374	-7.69404	-7.35481	-6.36669	-7.00658	-12.8452	-14.5031	-7.14891	-2.87952	-7.26092	-6.50388	-8.33697	-6.22255
(1) #BSJ_reads(totalRNA)	t1	-2.81445	-0.069737	1.84095	2.38044	4.73134	7.02012	7.96104	1.31927	-0.406996	-0.20384	1.77246	12.1618	14.8327	14.6456	6.18035	-1.19293	0.196812	-0.67794	-2.61056
(2) algorithms >=2 (yes/no)	t2	1.61058	3.51319	0.707869	1.13954	2.86621	2.45294	0.526106	-1.25625	-0.398871	-0.722337	-1.01761	4.09193	2.67648	2.84314	2.71538	-0.58948	-0.0361522	0.0818158	-0.287986
(3) Full-length (CircAtlas-CIRI-full) (yes/no)	t3	3.1343	10.5786	2.32079	5.56484	8.27849	7.2261	4.03748	4.30425	4.97652	2.52807	3.79084	4.73897	6.27341	13.6404	3.68453	4.45905	3.60036	5.89339	4.77996
(4) #sample	t4	12.1509	10.6779	7.49453	8.83566	15.7092	14.4827	15.1171	10.3384	10.1262	11.3129	9.13159	22.1378	27.1845	12.4885	13.2314	9.18379	9.08394	12.3359	13.9579
(5) both_donor_acceptor_are_at_annotated_boundary (yes/no)	t5	0.392002	-2.02543	-0.77598	-1.88564	-0.624716	-0.367422	-3.02296	-0.925359	-2.16354	-0.594539	-2.743	-0.725865	0.534894	-0.892182	-0.742157	-0.748877	-2.21046	-0.112015	1.25261
(6) donor_acceptor_sites_at_the_same_transcript_isoform (yes/no)	t6	-0.857364	2.94667	0.882023	2.38459	0.902524	1.18633	2.23245	1.1309	2.36946	-0.397986	2.65762	0.426261	0.244328	0.861683	0.00875139	1.73115	2.31032	0.725373	-1.0393
(7) both_donor_acceptor_have_AS_events (yes/no)	t7	0.227885	1.86363	1.26318	0.674698	5.24873	2.22933	1.48821	0.527435	0.145207	-0.313829	2.68648	0.212186	-0.935055	0.293061	1.89168	-0.32798	1.48735	0.55638	2.65443
(8) evidence_num_TransCirc+miRNA/RBP sites across the BSJ (1~9 types of evidence)	t8	2.43553	-0.187479	1.22609	1.90208	0.685405	-0.413698	0.504247	3.27653	0.922383	1.04664	1.70658	0.376979	-0.183365	-0.324605	-0.433238	1.91579	0.866504	-0.58558	0.344317
	sd0	0.429001	0.2796	0.693663	0.698605	0.283083	0.278254	0.343686	0.339566	0.388462	0.302711	0.311334	0.245694	0.179034	0.151049	0.269079	0.369767	0.30317	0.36469	0.41904
(1) #BSJ_reads(totalRNA)	sd1	0.00909981	0.00963472	0.0480599	0.0471659	0.019395	0.039136	0.0477563	0.0230357	0.0188684	0.029869	0.02979	0.0073882	0.00630001	0.014469	0.0378136	0.0265383	0.0298195	0.00743886	0.0169171
(2) algorithms >=2 (yes/no)	sd2	0.447291	0.28886	0.722324	0.704587	0.283168	0.259331	0.31588	0.448915	0.510806	0.398183	0.395923	0.243797	0.179502	0.144141	0.251336	0.480114	0.384709	0.397933	0.438615
(3) Full-length (CircAtlas-CIRI-full) (yes/no)	sd3	0.139775	0.110987	0.273884	0.186601	0.0958849	0.106027	0.116916	0.218501	0.238866	0.231874	0.221199	0.0691044	0.0542209	0.0611115	0.101723	0.215757	0.212895	0.15193	0.16999
(4) #sample	sd4	0.00113912	0.00122001	0.00185873	0.00157192	0.00109518	0.00169689	0.00139788	0.00198345	0.00179198	0.00197798	0.00180496	0.000785275	0.000760723	0.00105149	0.00165293	0.00175493	0.00182561	0.0009367	0.00125066
(5) both_donor_acceptor_are_at_annotated_boundary (yes/no)	sd5	0.411907	0.361286	0.797362	0.632743	0.331222	0.372662	0.412542	0.768583	0.771448	0.717815	0.755062	0.217717	0.174698	0.215278	0.334723	0.70826	0.706035	0.490521	0.454259
(6) donor_acceptor_sites_at_the_same_transcript_isoform (yes/no)	sd6	0.379779	0.335377	0.723109	0.583086	0.310789	0.354614	0.386243	0.707181	0.685169	0.674499	0.698686	0.202739	0.162064	0.204429	0.313497	0.632825	0.649759	0.454611	0.407267
(7) both_donor_acceptor_have_AS_events (yes/no)	sd7	0.125325	0.13546	0.211729	0.18502	0.105546	0.126602	0.133321	0.242925	0.217935	0.226265	0.228078	0.0769445	0.0641813	0.0757786	0.128456	0.217581	0.227264	0.108994	0.141458
(8) evidence_num_TransCirc+miRNA/RBP sites across the BSJ (1~9 types of evidence)	sd8	0.0414844	0.0403151	0.0737133	0.0587075	0.0342885	0.0398132	0.0422201	0.0747528	0.0717611	0.0686363	0.0663491	0.0249457	0.0204403	0.0235411	0.0372463	0.0707974	0.066045	0.039871	0.0480501
	p0	8.20374e-07	1.33895e-09	5.73256e-05	1.21802e-05	1.22908e-19	3.67184e-19	8.75766e-10	4.04181e-14	4.59176e-13	3.24865e-10	5.17731e-12	2.447e-37	3.42082e-47	9.45227e-13	0.00400219	8.85141e-13	1.37625e-10	1.14113e-16	6.19413e-10
(1) #BSJ_reads(totalRNA)	p1	0.00493714	0.944408	0.0660615	0.0174538	2.31862e-06	2.74961e-12	2.5409e-15	0.187442	0.684116	0.83853	0.0766984	1.09685e-33	2.93891e-49	5.33158e-48	6.98063e-10	0.233237	0.844025	0.497862	0.00912161
(2) algorithms >=2 (yes/no)	p2	0.10744	0.0004496	0.479267	0.254714	0.00417892	0.014228	0.59886	0.209378	0.690091	0.470298	0.30917	4.32669e-05	0.00745202	0.00447748	0.00664596	0.5557	0.97117	0.934799	0.773394
(3) Full-length (CircAtlas-CIRI-full) (yes/no)	p3	0.00174933	1.10554e-25	0.0205908	3.26103e-08	1.75367e-16	6.32583e-13	5.56169e-05	1.87542e-05	7.87266e-07	0.0116602	0.000161394	2.1911e-06	3.67602e-10	6.19403e-42	0.000231904	9.36418e-06	0.000337313	4.19955e-09	1.90984e-06
(4) #sample	p4	9.31516e-33	3.96649e-26	2.06219e-13	3.64137e-18	8.61683e-54	6.02258e-46	1.61466e-49	1.19587e-23	8.37375e-23	1.23819e-27	5.38816e-19	5.78515e-105	3.72596e-157	1.73341e-35	3.26379e-39	3.2518e-19	8.02126e-19	3.77536e-34	6.31096e-42
(5) both_donor_acceptor_are_at_annotated_boundary (yes/no)	p5	0.695101	0.0429155	0.438029	0.0595951	0.532198	0.713331	0.00252797	0.355048	0.0307844	0.552319	0.00622391	0.467946	0.592735	0.37232	0.458032	0.454144	0.0273546	0.910819	0.210527
(6) donor_acceptor_sites_at_the_same_transcript_isoform (yes/no)	p6	0.391353	0.00323807	0.378074	0.0172592	0.36684	0.235591	0.0256715	0.258423	0.0180422	0.690746	0.00802604	0.669931	0.806982	0.388886	0.993018	0.0837967	0.0211233	0.468279	0.298819
(7) both_donor_acceptor_have_AS_events (yes/no)	p7	0.81976	0.0624758	0.206954	0.500003	1.62257e-07	0.0258683	0.136819	0.598032	0.884582	0.753733	0.00737032	0.831968	0.349782	0.769482	0.0585993	0.743009	0.137316	0.577992	0.00802103
(8) evidence_num_TransCirc+miRNA/RBP sites across the BSJ (1~9 types of evidence)	p8	0.0149628	0.851298	0.220587	0.0574095	0.493134	0.679126	0.614131	0.00109453	0.356597	0.295583	0.0882877	0.706201	0.854515	0.745488	0.664863	0.055735	0.386473	0.558201	0.730652
Significance level for each examined factor (-LOG10(P value))
(1) #BSJ_reads(totalRNA)	p1	2.30652	0.0248404	1.18005	1.75811	5.63477	11.5607	14.595	0.727134	0.16487	0.0764813	1.11521	32.9599	48.5318	47.2731	9.15611	0.632203	0.0736448	0.302891	2.03993
(2) algorithms >=2 (yes/no)	p2	0.968833	3.34717	0.319422	0.593946	2.37894	1.84686	0.222675	0.679068	0.161094	0.327627	0.509802	4.36384	2.12773	2.34897	2.17744	0.25516	0.0127047	0.029282	0.111599
(3) Full-length (CircAtlas-CIRI-full) (yes/no)	p3	2.75713	24.9564	1.68633	7.48665	15.7561	12.1989	4.25479	4.7269	6.10388	1.9333	3.79211	5.65934	9.43462	41.208	3.63469	5.02853	3.47197	8.3768	5.719
(4) #sample	p4	32.0308	25.4016	12.6857	17.4387	53.0647	45.2202	48.7919	22.9223	22.0771	26.9072	18.2686	104.238	156.429	34.7611	38.4863	18.4879	18.0958	33.423	41.1999
(5) both_donor_acceptor_are_at_annotated_boundary (yes/no)	p5	0.157952	1.36739	0.358497	1.22479	0.273927	0.146709	2.59723	0.449713	1.51167	0.25781	2.20594	0.329804	0.22714	0.429083	0.339104	0.342807	1.56297	0.0405678	0.676692
(6) donor_acceptor_sites_at_the_same_transcript_isoform (yes/no)	p6	0.407431	2.48971	0.422423	1.76298	0.435523	0.627842	1.59055	0.587669	1.74371	0.160681	2.0955	0.17397	0.0931364	0.410178	0.00304293	1.07677	1.67524	0.329495	0.524592
(7) both_donor_acceptor_have_AS_events (yes/no)	p7	0.0863131	1.20429	0.684126	0.301028	6.7898	1.58723	0.863855	0.223275	0.0532617	0.122783	2.13251	0.0798934	0.456202	0.113801	1.23211	0.129006	0.862278	0.238078	2.09577
(8) evidence_num_TransCirc+miRNA/RBP sites across the BSJ (1~9 types of evidence)	p8	1.82499	0.0699184	0.656419	1.24102	0.307035	0.16805	0.211739	2.96077	0.447823	0.529321	1.0541	0.151072	0.0682803	0.127559	0.177268	1.25387	0.412881	0.253209	0.136289
	r2_all-feature1	0.158241	0.197135	0.214485	0.210914	0.256786	0.295906	0.278064	0.371192	0.318158	0.327907	0.301521	0.205966	0.230241	0.150833	0.137544	0.317642	0.298578	0.108126	0.228083
	r2_all-feature2	0.160238	0.193413	0.218641	0.215022	0.26104	0.311116	0.304645	0.372694	0.31818	0.327508	0.303413	0.228914	0.254703	0.187336	0.147559	0.319021	0.298611	0.108264	0.232105
	r2_all-feature3	0.157148	0.165559	0.2131	0.194616	0.248372	0.300248	0.300323	0.359955	0.296535	0.322619	0.291761	0.228662	0.252393	0.170478	0.146355	0.302806	0.287365	0.0966107	0.220795
	r2_all-feature4	0.0855275	0.161515	0.147929	0.156451	0.199626	0.238552	0.224141	0.266972	0.211626	0.17546	0.216966	0.16803	0.190155	0.171283	0.104536	0.236158	0.210645	0.0606081	0.114539
	r2_all-feature5	0.161468	0.196008	0.21857	0.21347	0.26287	0.312599	0.30207	0.373216	0.314248	0.327643	0.296858	0.23111	0.255245	0.188018	0.148883	0.318839	0.294048	0.108262	0.231434
	r2_all-feature6	0.161207	0.194819	0.218384	0.211971	0.26278	0.312294	0.303294	0.372913	0.313403	0.327811	0.297347	0.231149	0.255261	0.188023	0.148988	0.316838	0.293674	0.108104	0.231655
	r2_all-feature7	0.161513	0.196144	0.21743	0.215651	0.256982	0.311442	0.304117	0.373659	0.318292	0.32786	0.297896	0.231164	0.255201	0.188084	0.148271	0.319214	0.296666	0.108176	0.228873
	r2_all-feature8	0.158893	0.197126	0.217559	0.213517	0.262854	0.312591	0.304652	0.365863	0.317621	0.327039	0.301816	0.231154	0.255263	0.188082	0.148951	0.31634	0.297966	0.108166	0.232088
RCVE score for each feature
(1) #BSJ_reads(totalRNA)	RCVE1	0.0203993	6.74668e-06	0.0217212	0.0233692	0.0234517	0.0534995	0.0874786	0.00715619	0.000473037	0.000104615	0.00914466	0.109028	0.0980325	0.198086	0.0768106	0.00519449	0.000112467	0.00129429	0.0174868
(2) algorithms >=2 (yes/no)	RCVE2	0.00803845	0.0188846	0.00276408	0.00434329	0.0072734	0.00484775	0.000249587	0.00313967	0.000403897	0.00132083	0.0029268	0.00975482	0.0022056	0.00401756	0.00959008	0.000874937	3.78504e-06	1.82227e-05	0.000162928
(3) Full-length (CircAtlas-CIRI-full) (yes/no)	RCVE3	0.0271636	0.160179	0.0280378	0.0988371	0.0554499	0.0396097	0.0144319	0.0372133	0.0684067	0.0162311	0.0412185	0.0108483	0.0112514	0.0936437	0.0176733	0.0516574	0.0376635	0.107655	0.0488846
(4) #sample	RCVE4	0.470537	0.180694	0.325285	0.275556	0.240829	0.236954	0.264437	0.285919	0.335156	0.464967	0.287007	0.273132	0.255069	0.0893623	0.298359	0.260391	0.294586	0.440193	0.506601
(5) both_donor_acceptor_are_at_annotated_boundary (yes/no)	RCVE5	0.000423474	0.00572457	0.00308624	0.0115324	0.000314175	0.000102561	0.00869782	0.00174356	0.0127593	0.000909883	0.0244695	0.000257035	8.14539e-05	0.000390569	0.000703967	0.00144474	0.0152828	3.41961e-05	0.00305554
(6) donor_acceptor_sites_at_the_same_transcript_isoform (yes/no)	RCVE6	0.00203829	0.0117528	0.00393494	0.0184751	0.000657173	0.00107895	0.00468234	0.00255365	0.0154113	0.000398154	0.0228627	8.83186e-05	1.71632e-05	0.000363519	1.00073e-07	0.00771154	0.0165368	0.00149749	0.0020999
(7) both_donor_acceptor_have_AS_events (yes/no)	RCVE7	0.000143084	0.00503019	0.00828456	0.00143292	0.0227057	0.00380414	0.0019824	0.000558388	5.38422e-05	0.000248747	0.0210581	2.1671e-05	0.000250992	4.25602e-05	0.00481189	0.000272842	0.00651788	0.000835313	0.0140837
(8) evidence_num_TransCirc+miRNA/RBP sites across the BSJ (1~9 types of evidence)	RCVE8	0.0163633	4.97371e-05	0.00769786	0.0113151	0.000374954	0.000129417	0.000225935	0.0214097	0.00216059	0.00275193	0.00817595	6.84647e-05	9.63213e-06	5.2152e-05	0.000245602	0.0092718	0.00216373	0.000927399	0.000237274
Ranking the features according to the RCVE scores																					Sum of the ranking	average ranking
(1) #BSJ_reads(totalRNA)		3	8	3	3	3	2	2	4	6	8	6	2	2	1	2	5	7	4	3	74	3.89474
(2) algorithms >=2 (yes/no)		5	3	8	7	5	4	7	5	7	4	8	4	4	4	4	7	8	8	8	110	5.78947
(3) Full-length (CircAtlas-CIRI-full) (yes/no)		2	2	2	2	2	3	3	2	2	2	2	3	3	2	3	2	2	2	2	43	2.26316
(4) #sample		1	1	1	1	1	1	1	1	1	1	1	1	1	3	1	1	1	1	1	21	1.10526
(5) both_donor_acceptor_are_at_annotated_boundary (yes/no)		7	5	7	5	8	8	4	7	4	5	3	5	6	5	6	6	4	7	5	107	5.63158
(6) donor_acceptor_sites_at_the_same_transcript_isoform (yes/no)		6	4	6	4	6	6	5	6	3	6	4	6	7	6	8	4	3	3	6	99	5.21053
(7) both_donor_acceptor_have_AS_events (yes/no)		8	6	4	8	4	5	6	8	8	7	5	8	5	8	5	8	5	6	4	118	6.21053
(8) evidence_num_TransCirc+miRNA/RBP sites across the BSJ (1~9 types of evidence)		4	7	5	6	7	7	8	3	5	3	7	7	8	7	7	3	6	5	7	112	5.89474
